# Supplementary material for: Thirteen Independent Genetic Loci Associated with Preserved Processing Speed in a Study of Cognitive Resilience in 330,097 Individuals in the UK Biobank
Source: Genes (Basel). 2022 Jan 10;13(1):122. doi: 10.3390/genes13010122 (PMC8774848; doi:10.3390/genes13010122)
Supplement: Supplementary file 1 [file genes-13-00122-s001.zip › Supplementary_Tables.xlsx]

## Sheet: Index
Index of supplementary tables
Table	Title
1	Correlation of UKB cognitive variables with age
2	Phenotype
3	Sample size for GWAS analysis by cohort
4	Calculation of effective sample size (Neff) post GWAS-By-Subtraction
5	LD score regression analysis (LDSC) of phychiatric and neurological traits
6	Linkage disequilibrium score regression analysis on brain imaging
7	Replication of Gwas-By-Subtraction: Performed on two subsets of the UK Biobanks
8	Examining results of effect sizes and P values for 26 SNPs in the contributing GWAS analysis using the independent significant SNPs in Resilience
9	Candidate SNPs
10	Genomic risk loci and independent significant SNPs
11	Conditional analysis of each locus conditioning for the index SNP in EY+Res
12	Finmapping
13	Summary of Fine mapping
14	Gene mapping of candidate SNPs in Resilience
15	Genome wide gene association study (GWGAS)
16	Mapped genes by all four strategies
17	Expression of mapped genes sets in GTEX Tissue sample
18	Cell type associations across data sets
19	Conditional analysis between data sets
20	Magma Gene-set Analysis
21	GWGAS P values for genes in the Wnt signalosome gene set
22	Resilience SNPs overlapping in published research in GWAS catalog
23	Genetic overlap of gene enrichment
24	Generalised Summary-data-based Mendelian Randomisation
25	Comparison of top 10 Magma Gene-set Analysis Gene Ontology associations

## Sheet: Table S1  UKB correlations
Supplementary Table S1 : Correlation of UKB cognitive variables with age
UKB Ref	Variable	N	Correlation
21003-0.0	Age when attended assessment centre	333664	1
20016-0.0	Fluid intelligence score	110156	-0.089
20023-0.0	Reaction Time: Mean time to correctly identify matches	331495	-0.297
4282-0.0	Numeric Memory: Max Digits Remembered Correctly	35537	-0.107
399-0.1	Visual Mem Pairs Matching: Number of incorrect matches in round	333187	-0.111
4292-0.0	Prospective Memory: Initial Answer	112422	-0.135

## Sheet:  Table S2 phenotype
Supplementary Table S2: Phenotype
Variable	N	Minimum	Maximum	Mean	Std. Dev
Female	179737
Male	153927
Age	333664	38	72	56.85	8.01
Education years	332089	0	35	17.63	2.92
Reaction time (RT)	331495	79	1985	554.81	112.68
Log RT corrected	331487	2.66	7.5	5.71	0.311
Valid N	330098

## Sheet: Table S3 sample size
Supplementary Table S3: Sample sizes for GWAS analysis by cohort.
Sample	Replication n = 63554		Test n = 266543		Full n =330097
	EY+Res	EY/NonRes	EY+Res	EY/NonRes	EY+Res	EY/NonRes
Case	13893	14980	65293	73749	79186	88728
Control	16145	18536	60679	66822	76825	85358
Total	30038	33516	125972	140571	156011	174086

## Sheet: Table S4 effective sample size
Supplementary Table S4 : Calculation of effective sample size (Neff) post GWAS-By-Subtraction
Note: effective sample size is calculated based on the pathway loadings (est) of the structural equation model ( see online methods and GitHub page)
Sample	Pathway						Effective N (Neff)
	res =~ EY+Res		EduYears =~ EY+Res		EduYears =~ EY/NonRes
	est	P value	est	P value	est	P value	Min	Median	Mean	Max
Discovery	0.412945	< 5e-300	0.28616	2.76e-118	0.50359	< 5e-300	84137	88684	88607	88796
Replication	0.474338	2.27878e-63	0.213325	1.03573e-12	0.522793	7.037e-132	22618	25786	25706	25926
Full (res)	0.422019	< 5e-300	0.275814	7.037e-132	0.508128	< 5e-300	105876	111396	111316	111513

## Sheet: Table S5 LDSC
Supplementary Table S5: LD score regression analysis (LDSC) of psychiatric and neurological traits
Note: arg =the genetic correction of the trait under examination and Resilience. P bon = 0.6E - 2
Trait	Source	link	author	year of publication	N	Symbol	Z score	arg	SE	P value
Cognitive
Intelligence	GWAS catalog	ftp://ftp.ebi.ac.uk/pub/databases/gwas/summary_statistics/SavageJE_29942086_GCST006250/SavageJansen_IntMeta_sumstats.zip	Savage et al	2018	269867	INT	-8.5445	-0.2581	0.0302	1.29e-17
Educational attainment	GWAS atlas	https://www.dropbox.com/s/ho58e9jmytmpaf8/GWAS_EA_excl23andMe.txt?dl=1	Lee et al	2018	766345	EA	-15.8405	-0.4515	0.0285	1.64e-56
Psychiatric and Neurological
Amyotrophic lateral sclerosis	GWAS catalog	ftp://ftp.ebi.ac.uk/pub/databases/gwas/summary_statistics/vanRheenenW_27455348_GCST004692/harmonised/27455348-GCST004692-EFO_0000253.h.tsv.gz	Van Rheenan et al	2016	36052	ALS	2.44646	0.2126	0.0869	0.014427
Alzheimer's Disease	GWAS catalog	ftp://ftp.ebi.ac.uk/pub/databases/gwas/summary_statistics/JansenIE_30617256_GCST007320/AD_sumstats_Jansenetal_2019sept.txt.gz	Jansen et al	2019	455258	AD	0.919745	0.0469	0.051	0.35771
Unipolar Depression	GWAS catalog	ftp://ftp.ebi.ac.uk/pub/databases/gwas/summary_statistics/NagelM_29942085_GCST006475/sumstats_depressed_affect_ctg_format.txt.gz	Nagel et al	2018	358000	MDD	6.219	0.1733	0.028	4.9932e-10
Schizophrenia	GWAS atlas	http://walters.psycm.cf.ac.uk/clozuk_pgc2.meta.sumstats.txt.gz	Pardinas et al	2018	105318	SCZ	-7.10061	-0.1806	0.0254	1.2421e-12
Bipolar disorder	PGC	https://www.med.unc.edu/pgc/download-results/bip/?choice=Bipolar+Disorder+%28BIP%29Bipolar+Disorder+%28BIP%29	Stahl et al	2018	35802	BIP	-5.21451	-0.1785	0.0342	1.843e-07
Parkinsons	GWAS atlas	https://drive.google.com/open?id=1FZ9UL99LAqyWnyNBxxlx6qOUlfAnublN	Nalls et al	2019	482730	PK	-1.99714	-0.0785	0.0393	0.04581
Stroke	GWAS catalog	ftp://ftp.ebi.ac.uk/pub/databases/gwas/summary_statistics/MalikR_29531354_GCST005843/harmonised/29531354-GCST005843-HP_0002140.h.tsv.gz	Malik et al	2018	520000	STK	1.87	0.0841	0.0446	0.0189
Neurotism	CCAGE (PGC)	http://www.psy.ed.ac.uk/ccace/downloads/Luciano_2017.zip	Luciano et al	2017	329000	NEU	1.511	0.0435	0.0288	0.1309

## Sheet: Table S6 Brain imaging
Supplementary Table S6: Linkage disequilibrium score regression analysis on brain imaging
Note: a = normalised for head size, b = generated by subcortical volumetric segmentation. P bon = 3.0E-3. Significant results highlighted in bold. CImage ref = Reference of the imaging variable in the Oxford Brain Imaging Genetics Server - BIG40 atlas. drg =the genetic correction of the trait under examination and Resilience
	CImage ref	drg	SE	P value
Volume of ventricular cerebrospinal fluid a	3	-0.1101	0.0483	0.022693
Volume of grey matter a	5	0.0327	0.0503	0.51601
Volume of white matter a	7	0.1489	0.0459	0.0011908
Volume of left hippocampus	19	0.0228	0.0523	0.66338
Volume of right hippocampus	20	0.1095	0.0622	0.078311
Volume of left amygdala	21	0.0927	0.0587	0.11418
Volume of right amygdala	22	0.0309	0.0683	0.6507
Volume of left accumbens	23	0.0412	0.0646	0.5237
Volume of right accumbens	24	0.0556	0.0605	0.35824
Volume of CerebralWhiteMatter in the left hemisphere b	190	0.1488	0.0475	0.0017365
Volume of CerebralWhiteMatter in the right hemisphereb	207	0.1597	0.0473	0.00073372

## Sheet: Table S7 GBS replication
Supplementary Table S7: Replication of Gwas-By-Subtraction: Performed on two subsets of the UK Biobanks
Note: Comparison of the independent significant SNPs in the discovery and replication sample by LDSC showed an rg of 0.96 (P=5.45 x 10-44) and an exact binomial sign test of beta values showed 10 of 10 successes (P<0.003). aNeff = effective N which is the sample size adjusted for GWAS-By-Subtraction, bBeta = effect size of the A1 (minor) allele, cHighlighted in bold if significant after Bonferron…
						Discovery aNeff =88607			Replication aNeff=25706
SNP	CHR	POS	MAF	A1	A2	bBeta	se	P Value	bBeta	se	cP Value	dBeta sign
rs1043357	20	47731228	0.407331	C	A	0.0683284	0.0118658	8.49082e-09	0.0437475	0.0191036	0.0220202	TRUE
rs1054442	12	49389320	0.372446	C	A	-0.067922	0.0120652	1.80634e-08	-0.0577589	0.0195184	0.00308439	TRUE
rs11065967	12	112024384	0.205218	G	T	0.0799305	0.0145484	3.92667e-08	0.046354	0.0233227	0.0468663	TRUE
rs1347143	5	139669386	0.444438	A	G	0.0787433	0.0118088	2.59001e-11	0.0184997	0.018725	0.32317	TRUE
rs2189234	4	106075498	0.383441	T	G	0.0771485	0.0120359	1.45636e-10	0.0560474	0.019447	0.00395076	TRUE
rs2352974	3	49890613	0.491515	T	C	0.0708658	0.0117196	1.47795e-09	0.109705	0.0198614	3.32305e-08	TRUE
rs2426132	20	47723127	0.458934	C	G	-0.0695017	0.0117093	2.92748e-09	-0.029252	0.0187002	0.117755	TRUE
rs2624824	3	50088266	0.476419	C	T	-0.0678949	0.0117155	6.81955e-09	-0.103842	0.0197362	1.42877e-07	TRUE
rs62074125	17	44852612	0.252886	C	A	-0.0821629	0.0135796	1.44411e-09	-0.0548737	0.0217527	0.0116486	TRUE
rs7225002	17	44189067	0.416228	G	A	0.0661994	0.0118477	2.30323e-08	0.0597852	0.0192571	0.0019055	TRUE

## Sheet: Table S8 GWAS-GBS outcome
Supplementary Table S8: Examine results of effect sizes and P values for 26 SNPs in the contributing GWAS analysis using the independent significant SNPs in Resilience.
Note: The P and effect values of the genomic loci for Resilience and EduYears are compared to the values generated for the inputs to GBS (EY+Res and EY/NonRes) and to GWAS of the two variables used to create the phenotype (RT and EY). RT is examined using both a dichotomised sample similar in size to Resilience and using the full data set (N = 331,487). aNeff = effective N which is the sample siz…
	Resilience aNeff = 111,316					EY N=163,999		RT N=164,000		RT N=331,487		EY=330,000		EduYears aNeff =165,000		EY+Res N =157,000		EY/NonRes N = 176,000
SNP	Chromosome	A1	A2	bBeta	P value	bOR	P value	bOR	P value	OR	P	OR	P	bBeta	P value	bOR	P value	bOR	P value
rs12474507	2	T	C	-0.0568903	4.18995e-08	1.00571	0.433587	0.97623	0.000789235	0.971375	8.65568e-09	1.00655	0.201087	0.0202868	0.00582195	0.962859	4.79272e-07	1.02125	0.00287687
rs2352974	3	T	C	0.0796596	9.27432e-15	0.934433	3.00215e-21	1.01948	0.00637853	1.01558	0.00190041	0.930992	1.04251e-45	0.0473667	6.9632e-11	1.10132	1.08984e-38	1.05067	1.28512e-12
rs2189234	4	T	G	0.0731507	3.14337e-12	0.975905	0.000853084	1.0229	0.00172001	1.0298	7.62511e-09	0.972469	5.66153e-08	-0.00219524	0.76684	1.06413	2.22135e-16	0.997728	0.748947
rs6857847	4	A	G	-0.0755447	4.98604e-09	1.00741	0.412899	0.963813	3.45928e-05	0.962245	8.0612e-10	1.00521	0.412059	0.0303041	0.000916252	0.95294	2.2452e-07	1.03199	0.000336556
rs56335290	5	A	C	-0.068322	2.595e-08	0.999558	0.959001	0.974433	0.00232776	0.96766	3.79657e-08	1.00871	0.15138	0.0230938	0.00793514	0.954799	2.06324e-07	1.02427	0.00411558
rs6870103	5	G	T	0.0676575	4.02583e-11	0.979947	0.00486061	1.0231	0.00128706	1.03122	7.29949e-10	0.978122	1.18186e-05	-0.00751881	0.298887	1.05618	2.0023e-13	0.992208	0.262107
rs7747481	6	T	C	0.0578593	2.29055e-08	0.948678	3.21042e-13	1.01202	0.0945471	1.01116	0.0275246	0.948708	4.85629e-25	0.036627	6.71586e-07	1.0735	3.25421e-21	1.03867	7.0979e-08
rs1029388	12	C	T	0.07274	6.4989e-09	1.01145	0.191029	1.0397	6.22362e-06	1.04007	8.84046e-11	1.00568	0.355161	-0.0421217	2.00134e-06	1.03992	1.42591e-05	0.957305	2.57276e-07
rs2417261	12	T	G	0.0938575	1.34696e-08	0.946496	2.28704e-06	1.02773	0.0171084	1.03904	2.10924e-06	0.959648	4.59352e-07	0.00383887	0.743422	1.08771	3.23521e-12	1.00399	0.723873
rs6580699	12	G	T	-0.0660323	1.2884e-10	1.02638	0.000280828	0.972407	7.70906e-05	0.971382	5.54883e-09	1.02543	6.1906e-07	0.00441723	0.543116	0.94682	1.71926e-13	1.00458	0.511584
rs9569811	13	A	C	-0.0863269	1.14016e-08	1.01089	0.304834	0.969059	0.00261757	0.962578	2.13386e-07	1.01879	0.0123637	0.0185087	0.0841997	0.937593	4.24892e-09	1.01934	0.0622079
rs62074125	17	C	A	-0.0766828	8.31267e-11	1.00376	0.646308	0.954546	7.54439e-09	0.960264	8.45492e-13	0.998376	0.776825	0.0396345	1.89953e-06	0.957149	2.09643e-07	1.04182	2.41959e-07
rs4810896	20	A	C	0.0672386	1.93631e-10	0.973716	0.000318589	1.02631	0.000367018	1.02568	7.80711e-07	0.974092	4.30228e-07	-0.000501615	0.946489	1.05969	3.22112e-14	0.99948	0.942253

## Sheet: Table  S9 Candidates SNPs
Supplementary Table S9: Candidate SNPs
Note: Total N = 1922. Candidate SNPs from GWAS n = 1329, candidated SNPs in close LD added from the reference panel n = 593 ( highlighted in bold in the table) and have NA assigned to the gwas information. aBeta = effect size of A1 ( minor allele), br2 = LD correlation, cCADD = Combined Annotation-Dependent depletion score , dRDB = RegulomeDB score,
SNP	chr	position	A2	A1	MAF	gwas P value	aBeta	se	br2	Independent Significant SNP	nearest Gene	distance from gene	function	cCADD	dRDB	minimum Chromatin State	common Chromatin State
rs12477652	2	59987310	T	C	0.3598	NA	NA	NA	0.756714	rs12474507	RP11-444A22.1	0	ncRNA_intronic	3.283	7	9	15
rs12474507	2	59988258	T	C	0.3559	4.18995e-08	-0.0568903	0.0103764	1	rs12474507	RP11-444A22.1	0	ncRNA_intronic	3.107	7	9	15
rs533904333	3	49385350	A	AT	0.2843	NA	NA	NA	0.740263	rs35999162	USP4	7204	intergenic	0.945	NA	5	5
rs13086611	3	49385417	T	A	0.336	1.24398e-08	-0.063347	0.011126	0.976685	rs35999162	USP4	7271	intergenic	0.158	6	5	5
rs199933423	3	49386313	AAAAAGAAAAAG	A	0.336	NA	NA	NA	0.986013	rs35999162	USP4	8167	intergenic	0.592	NA	5	5
rs17080528	3	49389842	T	C	0.336	1.08167e-08	-0.0636054	0.0111249	0.986013	rs35999162	GPX1	4766	intergenic	2.419	4	2	7
rs13090388	3	49391082	C	T	0.336	NA	NA	NA	0.986013	rs35999162	GPX1	3526	intergenic	0.496	7	5	5
rs11711536	3	49391240	T	C	0.336	1.46227e-08	-0.0630354	0.0111253	0.986013	rs35999162	GPX1	3368	intergenic	2.764	6	4	5
rs1050450	3	49394834	A	G	0.336	1.36768e-08	-0.0631359	0.0111206	0.986013	rs35999162	GPX1	0	exonic	19.22	NA	1	1
rs1800668	3	49395757	A	G	0.336	1.00488e-08	-0.0637115	0.0111191	0.986013	rs35999162	GPX1	0	UTR5	7.584	NA	1	1
rs3811699	3	49396360	C	T	0.336	1.10433e-08	-0.0635263	0.0111179	0.986013	rs35999162	RHOA	217	upstream:downstream	4.861	NA	1	2
rs1987628	3	49399259	A	G	0.336	1.0022e-08	-0.0637164	0.0111191	0.986013	rs35999162	RHOA	0	intronic	2.277	NA	4	4
rs67485053	3	49405164	G	A	0.336	1.0675e-08	-0.0635928	0.0111183	0.986013	rs35999162	RHOA	0	intronic	3.427	7	4	4
rs148734725	3	49406708	A	G	0.336	1.25115e-08	-0.0632676	0.011114	0.986013	rs35999162	RHOA	0	intronic	0.122	6	4	5
rs34588335	3	49407660	G	C	0.336	NA	NA	NA	0.986013	rs35999162	RHOA	0	intronic	1.211	7	4	4
rs13087851	3	49408974	G	A	0.336	1.0973e-08	-0.0635414	0.0111184	0.986013	rs35999162	RHOA	0	intronic	3.843	6	4	4
rs6809216	3	49412559	A	G	0.336	1.19323e-08	-0.0633786	0.0111177	0.986013	rs35999162	RHOA	0	intronic	9.908	7	4	4
rs7623659	3	49414791	T	C	0.336	9.47815e-09	-0.0638474	0.0111236	0.986013	rs35999162	RHOA	0	intronic	0.253	6	4	5
rs7648841	3	49416825	G	A	0.336	NA	NA	NA	0.986013	rs35999162	RHOA	0	intronic	1.658	5	4	5
rs6446264	3	49417243	A	C	0.336	1.07975e-08	-0.063572	0.0111184	0.986013	rs35999162	RHOA	0	intronic	2.055	5	2	5
rs71627383	3	49418838	C	CA	0.2823	NA	NA	NA	0.613795	rs35999162	RHOA	0	intronic	1.268	NA	4	5
rs35169793	3	49423274	G	A	0.336	1.09022e-08	-0.0635505	0.0111179	0.986013	rs35999162	RHOA	0	intronic	1.943	5	2	5
rs6793308	3	49424283	T	C	0.336	1.06958e-08	-0.0635865	0.0111179	0.986013	rs35999162	RHOA	0	intronic	0.094	7	2	5
rs557408661	3	49425186	C	CA	0.335	NA	NA	NA	0.952906	rs35999162	RHOA	0	intronic	0.784	NA	4	5
rs111903592	3	49427319	C	G	0.336	1.09022e-08	-0.0635505	0.0111179	0.986013	rs35999162	RHOA	0	intronic	0.026	7	4	5
rs71627384	3	49428822	CA	C	0.3429	NA	NA	NA	0.954128	rs35999162	RHOA	0	intronic	0.997	NA	4	5
rs7650253	3	49431160	A	T	0.332	NA	NA	NA	0.702981	rs35999162	RHOA	0	intronic	0.113	7	4	5
rs11716974	3	49431853	A	G	0.336	9.6488e-09	-0.0637886	0.0111192	0.986013	rs35999162	RHOA	0	intronic	0.192	7	4	5
rs71627385	3	49432526	C	CA	0.336	NA	NA	NA	0.986013	rs35999162	RHOA	0	intronic	1.141	NA	4	5
rs9878943	3	49434654	A	G	0.336	1.14105e-08	-0.0634642	0.0111179	0.986013	rs35999162	RHOA	0	intronic	0.329	7	4	5
rs543866446	3	49435636	T	TAGCCAAGTG	0.335	NA	NA	NA	0.981221	rs35999162	RHOA	0	intronic	0.711	NA	4	5
rs11400251	3	49436802	C	CA	0.3072	NA	NA	NA	0.848237	rs35999162	RHOA	0	intronic	1.528	NA	4	5
rs9871380	3	49438221	A	G	0.336	1.1709e-08	-0.063411	0.0111171	0.986013	rs35999162	RHOA	0	intronic	0.394	7	4	5
rs11706370	3	49441091	A	G	0.336	1.01488e-08	-0.0636931	0.0111192	0.986013	rs35999162	RHOA	0	intronic	2.566	5	4	5
rs60933862	3	49446097	G	GTATA	0.332	NA	NA	NA	0.967132	rs35999162	RHOA	0	intronic	0.894	NA	1	5
rs6779524	3	49450449	T	C	0.336	1.20889e-08	-0.0633534	0.0111176	0.986013	rs35999162	TCTA	0	intronic	13.94	5	1	2
rs6997	3	49453834	T	C	0.336	1.22253e-08	-0.0633313	0.0111175	0.986013	rs35999162	TCTA	0	UTR3	7.226	NA	2	4
rs9814873	3	49454112	G	A	0.336	1.06242e-08	-0.0636058	0.011119	0.986013	rs35999162	AMT	98	downstream	6.712	1f	2	4
rs10640	3	49454277	G	A	0.336	NA	NA	NA	0.986013	rs35999162	AMT	0	UTR3	6.393	5	2	4
rs11715915	3	49455330	C	T	0.336	NA	NA	NA	0.986013	rs35999162	AMT	0	exonic	19.06	1f	3	5
rs9859556	3	49455986	T	G	0.336	1.08396e-08	-0.0635676	0.011119	0.986013	rs35999162	AMT	0	intronic	0.748	7	4	5
rs554973188	3	49456101	A	AT	0.336	NA	NA	NA	0.986013	rs35999162	AMT	0	intronic	1.628	NA	4	5
rs11922013	3	49458355	C	G	0.336	1.3106e-08	-0.0631957	0.0111169	0.986013	rs35999162	AMT	0	intronic	0.617	5	3	5
rs6446272	3	49463287	G	A	0.336	NA	NA	NA	0.986013	rs35999162	NICN1	0	intronic	4.684	5	3	4
rs7646366	3	49470668	A	G	0.336	1.1746e-08	-0.0634075	0.0111175	0.986013	rs35999162	NICN1	3908	intergenic	4.456	7	5	15
rs6446277	3	49473077	A	G	0.337	1.87547e-08	-0.0624749	0.0111104	0.98139	rs35999162	NICN1	6317	intergenic	1.461	7	5	15
rs35115732	3	49475155	C	T	0.336	1.25633e-08	-0.0632722	0.0111162	0.986013	rs35999162	NICN1	8395	intergenic	11.79	5	5	15
rs13079643	3	49477466	A	G	0.336	1.4015e-08	-0.0630558	0.0111147	0.986013	rs35999162	NICN1	10706	intergenic	0.584	7	5	15
rs35200461	3	49478988	CT	C	0.334	NA	NA	NA	0.985971	rs35999162	NICN1	12228	intergenic	0.79	NA	5	15
rs369629771	3	49479819	GATT	G	0.334	NA	NA	NA	0.995329	rs35999162	NICN1	13059	intergenic	1.407	NA	5	15
3:49485623:C:CA	3	49485623	C	CA	0.2714	NA	NA	NA	0.684787	rs35999162	NICN1	18863	NA	1.799	NA	5	15
3:49485623:C:CAA	3	49485623	C	CAA	0.001988	NA	NA	NA	0.684787	rs35999162	NICN1	18863	intergenic	1.755	NA	5	15
rs71324962	3	49487487	C	A	0.336	1.42328e-08	-0.0630249	0.0111144	0.986013	rs35999162	RNA5SP130	17060	intergenic	0.322	7	5	15
rs569583616	3	49489827	CA	C	0.333	NA	NA	NA	0.943366	rs35999162	RNA5SP130	14720	intergenic	1.972	NA	5	15
rs34465751	3	49490009	CA	C	0.333	NA	NA	NA	0.924699	rs35999162	RNA5SP130	14538	intergenic	0.862	NA	5	15
rs60482815	3	49490188	A	AT	0.337	NA	NA	NA	0.98139	rs35999162	RNA5SP130	14359	intergenic	0.613	NA	5	15
rs11711485	3	49491983	T	G	0.333	1.61416e-08	-0.0628607	0.0111278	1	rs35999162	RNA5SP130	12564	intergenic	3.449	4	5	15
rs9841110	3	49492481	G	C	0.333	1.50016e-08	-0.0630054	0.0111287	1	rs35999162	RNA5SP130	12066	intergenic	8.738	5	2	7
rs67216675	3	49493151	T	G	0.334	1.61416e-08	-0.0628607	0.0111278	0.995292	rs35999162	RNA5SP130	11396	intergenic	12.41	5	5	15
rs577462830	3	49500024	C	CT	0.2883	NA	NA	NA	0.755573	rs35999162	RNA5SP130	4523	intergenic	6.686	NA	5	5
rs6767355	3	49504095	C	T	0.336	1.46926e-08	-0.0629662	0.0111147	0.986013	rs35999162	RNA5SP130	452	downstream	0.003	7	5	5
rs9853683	3	49512588	G	A	0.333	1.60106e-08	-0.062875	0.0111276	1	rs35999162	DAG1	0	intronic	2.939	7	4	5
rs12330269	3	49513910	A	G	0.333	1.60106e-08	-0.062875	0.0111276	1	rs35999162	DAG1	0	intronic	4.451	5	2	5
rs9827021	3	49514764	A	C	0.333	1.73473e-08	-0.0627156	0.0111266	1	rs35999162	DAG1	0	intronic	8	7	4	4
rs34893377	3	49515972	T	TA	0.335	NA	NA	NA	0.990608	rs35999162	DAG1	0	intronic	0.611	NA	4	5
rs71615484	3	49518299	A	G	0.3728	NA	NA	NA	0.861201	rs35999162	DAG1	0	intronic	3.222	7	4	5
rs7630869	3	49522543	T	C	0.333	1.69376e-08	-0.0627647	0.0111271	1	rs35999162	DAG1	0	intronic	2.845	5	5	5
rs9818590	3	49525096	G	A	0.333	1.72299e-08	-0.062729	0.0111266	1	rs35999162	DAG1	0	intronic	13.61	6	4	5
rs11719996	3	49525958	C	T	0.333	1.69255e-08	-0.0627593	0.0111259	1	rs35999162	DAG1	0	intronic	2.047	6	4	5
rs9850072	3	49529482	T	C	0.333	1.77856e-08	-0.0626627	0.0111257	1	rs35999162	DAG1	0	intronic	1.439	7	4	5
rs138073019	3	49536129	T	TTTA	0.332	NA	NA	NA	0.995292	rs35999162	DAG1	0	intronic	2.7	NA	4	5
rs34363169	3	49537712	A	G	0.333	1.68258e-08	-0.0627764	0.011127	1	rs35999162	DAG1	0	intronic	7.458	7	4	5
rs35261698	3	49537839	G	C	0.333	1.75634e-08	-0.0626916	0.0111265	1	rs35999162	DAG1	0	intronic	0.669	5	2	7
rs6766131	3	49538932	C	T	0.333	1.75634e-08	-0.0626916	0.0111265	1	rs35999162	DAG1	0	intronic	11.02	4	2	5
rs6797664	3	49539222	G	A	0.333	NA	NA	NA	1	rs35999162	DAG1	0	intronic	1.299	7	4	5
rs6766581	3	49539401	C	T	0.333	1.67068e-08	-0.0627897	0.0111269	1	rs35999162	DAG1	0	intronic	4.98	7	4	5
rs11708955	3	49540114	C	T	0.335	1.60752e-08	-0.0627175	0.0111011	0.99066	rs35999162	DAG1	0	intronic	0.087	7	4	5
rs11712569	3	49540152	G	A	0.333	1.9956e-08	-0.0624459	0.0111264	1	rs35999162	DAG1	0	intronic	0.611	6	4	5
rs10212296	3	49542273	C	T	0.333	1.87864e-08	-0.0625654	0.011127	1	rs35999162	DAG1	0	intronic	2.625	6	5	5
rs71080526	3	49542395	A	AGTC	0.3121	NA	NA	NA	0.908233	rs35999162	DAG1	0	intronic	0.58	NA	5	5
rs9858418	3	49543288	G	A	0.333	1.74393e-08	-0.0627049	0.0111265	1	rs35999162	DAG1	0	intronic	8.928	7	5	5
rs9821311	3	49543656	C	T	0.333	NA	NA	NA	1	rs35999162	DAG1	0	intronic	0.783	5	5	5
rs7622302	3	49547561	C	T	0.334	1.48143e-08	-0.0630284	0.0111285	0.995292	rs35999162	DAG1	0	intronic	2.682	6	4	5
rs7633271	3	49555963	C	T	0.333	1.95353e-08	-0.0624874	0.0111265	1	rs35999162	DAG1	0	intronic	2.906	7	4	4
rs3926569	3	49558716	T	C	0.333	1.95876e-08	-0.0624836	0.0111268	1	rs35999162	DAG1	0	intronic	2.563	7	4	5
rs13062429	3	49559485	A	G	0.333	2.35625e-08	-0.0621192	0.0111253	0.990583	rs35999162	DAG1	0	intronic	0.243	7	4	5
rs34196454	3	49563456	A	G	0.333	1.67451e-08	-0.0627869	0.0111272	1	rs35999162	DAG1	0	intronic	1.273	6	4	5
rs1801143	3	49570200	T	C	0.333	2.30458e-08	-0.0621596	0.0111249	1	rs35999162	DAG1	0	exonic	7.476	6	4	4
rs4625	3	49572140	G	A	0.333	1.43545e-08	-0.0630124	0.0111151	1	rs35999162	DAG1	0	UTR3	15.6	2b	4	5
rs13079082	3	49574808	C	G	0.333	NA	NA	NA	1	rs35999162	DAG1	1759	intergenic	0.067	3a	5	5
rs140523972	3	49575137	ATTTCT	A	0.333	NA	NA	NA	1	rs35999162	DAG1	2088	intergenic	1.99	NA	5	5
rs11130203	3	49575367	A	G	0.333	7.33635e-09	-0.0641027	0.0110846	1	rs35999162	DAG1	2318	intergenic	2.598	7	5	5
rs10582618	3	49577046	TAG	T	0.333	NA	NA	NA	1	rs35999162	DAG1	3997	intergenic	5.576	NA	1	7
rs34293138	3	49579017	T	C	0.333	NA	NA	NA	1	rs35999162	DAG1	5968	intergenic	3.943	7	5	14
rs3811697	3	49590770	T	C	0.333	7.57569e-09	-0.0640424	0.0110845	1	rs35999162	BSN-AS2	0	ncRNA_intronic	0.202	NA	1	7
rs9837027	3	49597013	T	C	0.333	6.59791e-09	-0.0643015	0.0110848	1	rs35999162	BSN	0	intronic	10.25	5	5	14
rs35999162	3	49597230	G	C	0.333	4.74919e-09	-0.0649107	0.011085	1	rs35999162	BSN	0	intronic	2.518	6	5	14
rs9858280	3	49597737	C	T	0.333	6.39809e-09	-0.0643638	0.0110857	1	rs35999162	BSN	0	intronic	2.711	7	4	15
rs11926781	3	49603289	T	C	0.333	6.92249e-09	-0.0642277	0.0110875	1	rs35999162	BSN	0	intronic	1.565	7	5	15
rs34427167	3	49610223	T	C	0.333	6.42373e-09	-0.0643739	0.0110888	1	rs35999162	BSN	0	intronic	2.444	7	5	15
rs11713474	3	49611457	G	A	0.333	6.86618e-09	-0.0642462	0.0110881	1	rs35999162	BSN	0	intronic	1.967	7	5	15
rs33999608	3	49611660	CA	C	0.333	NA	NA	NA	1	rs35999162	BSN	0	intronic	4.85	NA	5	15
rs71324979	3	49619651	C	T	0.333	6.43708e-09	-0.0643723	0.0110891	1	rs35999162	BSN	0	intronic	12.52	6	9	15
rs9811982	3	49624377	A	C	0.333	NA	NA	NA	1	rs35999162	BSN	0	intronic	9.084	7	14	15
rs36106925	3	49627277	G	GT	0.332	NA	NA	NA	0.92922	rs35999162	BSN	0	intronic	4.608	NA	14	15
rs9875617	3	49634696	A	G	0.333	6.05247e-09	-0.0644864	0.0110891	1	rs35999162	BSN	0	intronic	0.164	7	5	15
rs11720597	3	49635354	A	G	0.333	8.33051e-09	-0.0640433	0.0111155	1	rs35999162	BSN	0	intronic	0.096	7	5	15
rs147141470	3	49638084	AAAATT	A	0.33	NA	NA	NA	0.967137	rs35999162	BSN	0	intronic	3.234	NA	5	15
rs13064576	3	49642430	T	C	0.331	1.04633e-08	-0.0640021	0.0111832	0.962404	rs35999162	BSN	0	intronic	3.632	7	5	15
rs369849874	3	49643173	AATAT	A	0.4115	NA	NA	NA	0.678776	rs35999162	BSN	0	intronic	0.665	NA	5	15
rs11917431	3	49644012	C	T	0.331	NA	NA	NA	0.962404	rs35999162	BSN	0	intronic	8.672	5	5	15
rs11921590	3	49644193	C	T	0.331	1.06948e-08	-0.0639597	0.0111831	0.962404	rs35999162	BSN	0	intronic	0.427	7	5	15
rs9827708	3	49649989	G	C	0.331	1.09302e-08	-0.0639039	0.0111806	0.962404	rs35999162	BSN	0	intronic	2.819	6	5	15
rs7614725	3	49650395	A	G	0.331	1.08379e-08	-0.0639202	0.0111806	0.962404	rs35999162	BSN	0	intronic	0.125	7	5	15
rs9833611	3	49651210	G	A	0.331	NA	NA	NA	0.962404	rs35999162	BSN	0	intronic	0.855	6	5	15
rs11272058	3	49654710	AATACATTATATATATATATAT	A	0.33	NA	NA	NA	0.948725	rs35999162	BSN	0	intronic	0.435	NA	5	15
rs9837341	3	49664767	G	A	0.331	9.98055e-09	-0.0640813	0.0111814	0.962404	rs35999162	BSN	0	intronic	4.359	5	4	15
rs6803222	3	49665976	T	G	0.331	NA	NA	NA	0.962404	rs35999162	BSN	0	intronic	2.224	5	4	15
rs1873625	3	49666964	A	C	0.331	9.26557e-09	-0.064227	0.0111823	0.962404	rs35999162	BSN	0	intronic	5.477	5	4	15
rs71324982	3	49669948	A	G	0.2356	2.49456e-08	0.0660687	0.0118538	0.69568	rs1317140	BSN	0	intronic	3.472	7	5	15
rs9824092	3	49674147	C	G	0.331	NA	NA	NA	0.962404	rs35999162	BSN	0	intronic	11.2	5	2	15
rs9862080	3	49674458	G	A	0.331	1.11212e-08	-0.0638733	0.011181	0.962404	rs35999162	BSN	0	intronic	8.347	4	5	15
rs11710037	3	49675334	G	C	0.331	1.03182e-08	-0.0640232	0.0111823	0.962404	rs35999162	BSN	0	intronic	0.688	5	5	15
rs2172252	3	49678307	T	A	0.3241	2.98301e-08	-0.0623287	0.0112457	0.930737	rs35999162	BSN:BSN-AS1	00:00:00	ncRNA_intronic	0.948	7	5	15
rs4283605	3	49678651	G	A	0.3241	3.35417e-08	-0.0620868	0.0112438	0.930737	rs35999162	BSN:BSN-AS1	00:00:00	ncRNA_intronic	6.002	5	5	15
rs9812791	3	49682311	A	G	0.3241	4.72225e-08	-0.0613968	0.0112418	0.930737	rs35999162	BSN	0	intronic	4.052	7	4	15
rs13316695	3	49684917	G	C	0.3241	3.90668e-08	-0.0617834	0.0112435	0.930737	rs35999162	BSN	0	intronic	2.371	5	2	15
rs6770670	3	49686682	C	T	0.3241	5.3669e-08	-0.0611983	0.0112524	0.930737	rs35999162	BSN	0	intronic	3.724	5	4	15
rs34762726	3	49689210	A	G	0.3241	5.51571e-08	-0.0611439	0.0112525	0.930737	rs35999162	BSN	0	exonic	10.14	5	4	15
rs11709525	3	49690496	T	C	0.3241	6.133e-08	-0.0609317	0.0112526	0.921585	rs35999162	BSN	0	exonic	0.081	NA	4	15
rs11718165	3	49696797	G	A	0.3241	3.43562e-08	-0.0620477	0.0112453	0.930737	rs35999162	BSN	0	intronic	8.881	1f	4	15
rs9836291	3	49697459	A	G	0.3241	5.42408e-08	-0.0611061	0.0112393	0.930737	rs35999162	BSN	0	intronic	4.054	5	4	15
rs9858542	3	49701983	A	G	0.3241	2.91799e-08	-0.062366	0.0112446	0.930737	rs35999162	BSN	0	exonic	3.291	1f	3	15
rs9882740	3	49702484	C	T	0.326	3.83178e-08	-0.0618215	0.0112435	0.921514	rs35999162	BSN	0	intronic	1.344	5	4	15
rs9823546	3	49705512	A	T	0.3241	2.9758e-08	-0.0623442	0.0112477	0.930737	rs35999162	BSN	0	UTR3	0.539	5	4	15
rs371314787	3	49709912	C	CT	0.3091	NA	NA	NA	0.827978	rs35999162	BSN	933	downstream	3.16	NA	5	5
rs13093385	3	49710479	T	A	0.3241	3.6739e-08	-0.0619089	0.0112442	0.930737	rs35999162	APEH	955	upstream	0.646	5	1	5
rs66906465	3	49710514	CCGGG	C	0.3072	NA	NA	NA	0.858116	rs35999162	APEH	920	upstream	1.899	NA	1	5
rs11130213	3	49712297	C	T	0.3241	NA	NA	NA	0.930737	rs35999162	APEH	0	intronic	8.251	4	1	2
rs1131095	3	49714225	T	C	0.3241	NA	NA	NA	0.930737	rs35999162	APEH	0	exonic	7.479	4	3	4
rs9822268	3	49719729	G	A	0.3241	NA	NA	NA	0.930737	rs35999162	APEH	0	intronic	3.51	3a	4	4
rs3197999	3	49721532	A	G	0.3131	3.95238e-08	-0.0621605	0.0113164	0.883128	rs35999162	MST1	0	exonic	21	NA	4	4
rs13085791	3	49721798	A	C	0.3241	3.56966e-08	-0.0619609	0.0112433	0.930737	rs35999162	MST1	0	exonic	10.79	5	4	4
rs9852529	3	49730625	A	G	0.3241	3.35579e-08	-0.0621134	0.0112488	0.930737	rs35999162	RNF123	0	intronic	0.153	7	5	5
rs9858213	3	49731861	T	G	0.3241	2.93669e-08	-0.062376	0.0112487	0.930737	rs35999162	RNF123	0	intronic	5.221	5	2	5
rs12496226	3	49734040	T	G	0.3091	1.03579e-09	0.0665464	0.0109025	0.977144	rs1317140	RNF123	0	intronic	4.125	6	4	5
rs9873183	3	49734229	A	G	0.4751	1.08774e-13	-0.0762951	0.0102688	0.963635	rs2352974	RNF123	0	intronic	0.004	6	4	5
rs11130214	3	49735746	G	C	0.3091	6.59561e-10	0.0671432	0.0108725	0.977144	rs1317140	RNF123	0	intronic	4.345	1f	4	4
rs11130216	3	49736172	A	C	0.3091	5.96526e-10	0.067327	0.0108744	0.977144	rs1317140	RNF123	0	intronic	8.191	4	4	4
rs6785549	3	49736565	A	G	0.4751	1.24267e-13	-0.0761064	0.0102678	0.963635	rs2352974	RNF123	0	intronic	15.38	4	4	4
rs6804655	3	49738945	T	C	0.3091	6.12892e-10	0.0672805	0.0108744	0.977144	rs1317140	RNF123	0	exonic	0.563	4	4	4
rs1491986	3	49739086	T	C	0.4751	1.08294e-13	-0.0763016	0.0102689	0.963635	rs2352974	RNF123	0	intronic	4.613	NA	4	4
rs3749241	3	49744392	G	A	0.4761	1.14637e-13	-0.0762323	0.01027	0.959659	rs2352974	RNF123	0	intronic	2.758	NA	3	4
rs11716575	3	49744890	G	A	0.4761	1.07299e-13	-0.0763154	0.0102691	0.959659	rs2352974	RNF123	0	intronic	3.781	5	4	5
rs11709680	3	49745188	T	C	0.4761	1.03729e-13	-0.0763633	0.0102693	0.959659	rs2352974	RNF123	0	intronic	2.393	5	4	5
rs4855841	3	49745677	A	G	0.4761	NA	NA	NA	0.959659	rs2352974	RNF123	0	intronic	1.66	NA	4	5
rs4855867	3	49745822	T	C	0.4761	7.69361e-14	-0.0767781	0.0102707	0.959659	rs2352974	RNF123	0	intronic	2.18	NA	4	5
rs34261514	3	49745941	A	AC	0.3101	NA	NA	NA	0.972646	rs1317140	RNF123	0	intronic	2.567	NA	4	5
rs12381242	3	49746819	T	C	0.4761	8.8767e-14	-0.0765823	0.0102704	0.959659	rs2352974	RNF123	0	intronic	0.874	6	4	5
rs4855862	3	49748833	T	C	0.4761	1.08043e-13	-0.0763063	0.0102691	0.959659	rs2352974	RNF123	0	intronic	5.655	7	2	5
rs3749240	3	49750188	A	T	0.4751	9.56255e-14	-0.0764756	0.0102696	0.963635	rs2352974	RNF123	0	UTR3	1.39	5	2	5
rs2291542	3	49751585	T	C	0.3091	6.2771e-10	0.0672295	0.0108727	0.977144	rs1317140	RNF123	0	exonic	14.91	NA	4	5
rs11710675	3	49751900	A	C	0.3091	6.12696e-10	0.0672718	0.0108729	0.977144	rs1317140	RNF123	0	intronic	3.533	5	4	5
rs11130218	3	49752372	T	C	0.4751	1.00929e-13	-0.0764023	0.0102696	0.963635	rs2352974	RNF123	0	intronic	4.564	7	4	5
rs11130219	3	49752427	T	C	0.4751	1.24795e-13	-0.076103	0.0102681	0.963635	rs2352974	RNF123	0	intronic	12.2	4	3	5
rs34614773	3	49753003	G	T	0.4751	1.14113e-13	-0.0762282	0.0102686	0.963635	rs2352974	RNF123	0	intronic	14.7	3a	4	4
rs138638683	3	49757592	TACA	T	0.4751	NA	NA	NA	0.963635	rs2352974	RNF123:AMIGO3:GMPPB	00:00:00	UTR5	1.495	NA	1	5
rs4768	3	49758764	A	G	0.3091	NA	NA	NA	0.977144	rs1317140	RNF123:AMIGO3:GMPPB	00:00:00	UTR5	6.53	NA	3	4
rs4855850	3	49761571	A	G	0.4742	NA	NA	NA	0.967628	rs2352974	IP6K1	155	upstream:downstream	15.82	NA	1	1
rs3811696	3	49761605	T	C	0.4742	1.21073e-13	-0.076146	0.0102683	0.967628	rs2352974	IP6K1	121	upstream:downstream	10.59	NA	1	1
rs3811695	3	49761613	T	C	0.4742	1.1426e-13	-0.0762289	0.0102689	0.967628	rs2352974	IP6K1	113	upstream:downstream	9.033	NA	1	1
rs7634902	3	49762662	T	G	0.4742	1.09068e-13	-0.0762909	0.0102687	0.967628	rs2352974	IP6K1	0	UTR3	4.68	5	2	5
rs1049256	3	49763338	C	T	0.4742	NA	NA	NA	0.967628	rs2352974	IP6K1	0	UTR3	0.336	5	3	4
rs2307021	3	49765483	G	C	0.3082	8.12076e-10	0.0667955	0.0108742	0.981666	rs1317140	IP6K1	0	intronic	9.138	6	4	4
rs10632976	3	49765948	CATTT	C	0.4742	NA	NA	NA	0.967628	rs2352974	IP6K1	0	intronic	0.792	NA	4	5
rs60773944	3	49766849	A	AT	0.3052	NA	NA	NA	0.94905	rs1317140	IP6K1	0	intronic	1.085	NA	4	5
rs527261178	3	49769320	CAAAAAAAAAAAAAAAAAAAAAAAAAAAAAAAAAA	C	0.497	NA	NA	NA	0.880146	rs2352974	IP6K1	0	intronic	10.79	NA	4	4
rs3749237	3	49770032	A	G	0.3082	9.04698e-10	0.0665543	0.0108653	0.981666	rs1317140	IP6K1	0	intronic	2.989	NA	4	4
rs35825980	3	49770689	CAAA	C	0.3082	NA	NA	NA	0.981666	rs1317140	IP6K1	0	intronic	6.07	NA	4	4
rs553682444	3	49771995	G	T	0.3072	1.03363e-09	0.0663593	0.0108712	0.977018	rs1317140	IP6K1	0	intronic	2.893	NA	4	4
rs74404672	3	49771999	G	C	0.3082	1.09789e-09	0.0662505	0.0108706	0.981666	rs1317140	IP6K1	0	intronic	1.842	NA	4	4
rs200760231	3	49772000	A	AG	0.3072	NA	NA	NA	0.977018	rs1317140	IP6K1	0	intronic	2.901	NA	4	4
rs7649348	3	49772375	A	G	0.4742	1.77332e-13	-0.0756151	0.010267	0.967628	rs2352974	IP6K1	0	intronic	5.161	5	4	4
rs7618501	3	49772647	G	A	0.4742	1.83621e-13	-0.0755657	0.0102668	0.967628	rs2352974	IP6K1	0	intronic	10.62	6	4	4
rs7618519	3	49772708	T	A	0.4742	1.78712e-13	-0.0756045	0.010267	0.967628	rs2352974	IP6K1	0	intronic	1.654	7	4	4
rs35261599	3	49773236	A	G	0.4742	1.94083e-13	-0.0754889	0.0102667	0.967628	rs2352974	IP6K1	0	intronic	5.167	5	4	4
rs11714957	3	49776178	T	C	0.3082	1.0189e-09	0.0664476	0.0108816	0.981666	rs1317140	IP6K1	0	intronic	3.658	5	4	4
rs13086130	3	49779764	T	C	0.3082	6.21031e-10	0.0672585	0.0108745	0.981666	rs1317140	IP6K1	0	intronic	2.746	6	4	5
rs13086465	3	49779906	T	C	0.3082	1.04791e-09	0.0663995	0.0108817	0.981666	rs1317140	IP6K1	0	intronic	1.799	7	4	5
rs9876508	3	49780844	A	G	0.4742	1.10916e-13	-0.0762681	0.0102688	0.967628	rs2352974	IP6K1	0	intronic	2.33	7	4	5
rs9815766	3	49783103	T	C	0.4742	1.19669e-13	-0.0761627	0.0102685	0.967628	rs2352974	IP6K1	0	intronic	2.485	6	4	5
rs141072066	3	49783181	GGGAGGCT	G	0.4742	NA	NA	NA	0.967628	rs2352974	IP6K1	0	intronic	2.827	NA	4	5
rs9853458	3	49783211	C	A	0.4742	1.10136e-13	-0.0762784	0.0102688	0.967628	rs2352974	IP6K1	0	intronic	0.776	7	4	5
rs7374277	3	49784777	C	T	0.4742	1.10711e-13	-0.0762706	0.0102687	0.967628	rs2352974	IP6K1	0	intronic	4.667	6	4	5
rs7374183	3	49785133	A	G	0.4742	1.19441e-13	-0.0761653	0.0102685	0.967628	rs2352974	IP6K1	0	intronic	8.928	6	4	4
rs7372966	3	49788969	C	T	0.4742	1.06512e-13	-0.0763222	0.0102686	0.967628	rs2352974	IP6K1	0	intronic	0.833	7	4	5
rs7429353	3	49789664	A	T	0.4742	1.28112e-13	-0.0760703	0.0102685	0.967628	rs2352974	IP6K1	0	intronic	0.183	6	4	5
rs7426497	3	49789814	A	G	0.4742	1.09185e-13	-0.0762875	0.0102685	0.967628	rs2352974	IP6K1	0	intronic	11.48	6	4	5
rs547649546	3	49789921	CA	C	0.492	NA	NA	NA	0.84427	rs2352974	IP6K1	0	intronic	1.757	NA	4	5
rs7372725	3	49790544	A	C	0.4742	1.29424e-13	-0.076056	0.0102685	0.967628	rs2352974	IP6K1	0	intronic	0.156	7	4	5
rs7372730	3	49790682	G	C	0.4742	1.31836e-13	-0.0760287	0.0102682	0.967628	rs2352974	IP6K1	0	intronic	2.739	5	4	5
rs11352355	3	49791637	C	CA	0.4642	NA	NA	NA	0.917435	rs2352974	IP6K1	0	intronic	1.439	NA	5	5
rs34045136	3	49791808	C	CA	0.4742	NA	NA	NA	0.967628	rs2352974	IP6K1	0	intronic	1.19	NA	5	5
rs9872864	3	49792023	G	A	0.4742	1.24471e-13	-0.0761122	0.0102689	0.967628	rs2352974	IP6K1	0	intronic	3.103	6	5	5
rs9855505	3	49792158	G	T	0.4742	1.33181e-13	-0.0760145	0.0102681	0.967628	rs2352974	IP6K1	0	intronic	17.96	7	5	5
rs35365539	3	49794347	AC	A	0.4742	NA	NA	NA	0.967628	rs2352974	IP6K1	0	intronic	2.954	NA	4	5
rs35249408	3	49796390	C	A	0.4791	NA	NA	NA	0.947825	rs2352974	IP6K1	0	intronic	3.848	6	4	5
rs538566986	3	49796509	TA	TAA	0.02783	NA	NA	NA	0.959355	rs2352974	IP6K1	0	NA	NA	NA	4	5
rs34655436	3	49796509	T	TA	0.4742	NA	NA	NA	0.959355	rs2352974	IP6K1	0	intronic	4.904	NA	4	5
rs12490656	3	49798520	G	A	0.4732	1.27226e-13	-0.076073	0.0102676	0.971637	rs2352974	IP6K1	0	intronic	0.28	6	4	5
rs7634886	3	49798920	A	G	0.4732	9.11247e-14	-0.0765408	0.0102696	0.971637	rs2352974	IP6K1	0	intronic	0.14	7	4	5
rs577934120	3	49799046	CA	C	0.4314	NA	NA	NA	0.758763	rs2352974	IP6K1	0	intronic	13.14	NA	4	5
rs9882639	3	49799475	A	C	0.4732	8.0572e-14	-0.0767141	0.0102705	0.971637	rs2352974	IP6K1	0	intronic	5.262	5	4	5
rs9865480	3	49799729	T	C	0.4742	7.91524e-14	-0.0767392	0.0102706	0.967628	rs2352974	IP6K1	0	intronic	2.323	6	4	5
rs61119101	3	49800212	CT	C	0.4891	NA	NA	NA	0.893017	rs2352974	IP6K1	0	intronic	1.057	NA	4	5
rs60205400	3	49800272	C	T	0.4732	8.62361e-14	-0.0766198	0.0102701	0.971637	rs2352974	IP6K1	0	intronic	2.525	7	4	5
rs67744948	3	49800713	AT	A	0.4732	NA	NA	NA	0.971637	rs2352974	IP6K1	0	intronic	0.816	NA	4	5
rs78536248	3	49801803	AGACCCTG	A	0.4742	NA	NA	NA	0.967628	rs2352974	IP6K1	0	intronic	1.852	NA	4	5
rs539009813	3	49801811	TC	T	0.4742	NA	NA	NA	0.967628	rs2352974	IP6K1	0	intronic	1.615	NA	4	5
rs6809431	3	49804119	A	G	0.4732	8.45157e-14	-0.0766475	0.0102702	0.971637	rs2352974	IP6K1	0	intronic	2.351	6	4	5
rs148221198	3	49805015	AAATAAT	A	0.3111	NA	NA	NA	0.968691	rs1317140	IP6K1	0	intronic	2.286	NA	4	5
rs9859153	3	49807085	G	T	0.4732	8.14669e-14	-0.0766991	0.0102705	0.971637	rs2352974	IP6K1	0	intronic	1.887	5	4	5
rs7431078	3	49808190	A	G	0.3101	9.48927e-10	0.0664191	0.0108568	0.973119	rs1317140	IP6K1	0	intronic	2.375	7	4	5
rs7431106	3	49808374	G	A	0.4732	9.8076e-14	-0.0764385	0.0102692	0.971637	rs2352974	IP6K1	0	intronic	6.852	5	4	5
rs34522271	3	49808517	G	A	0.3101	1.33601e-09	0.0657901	0.0108511	0.973119	rs1317140	IP6K1	0	intronic	5.832	7	4	5
rs11717463	3	49808981	T	C	0.3101	1.21477e-09	0.0659903	0.0108567	0.973119	rs1317140	IP6K1	0	intronic	9.72	3a	4	5
rs6446295	3	49809063	G	T	0.4732	9.13657e-14	-0.0765367	0.0102695	0.971637	rs2352974	IP6K1	0	intronic	4.45	4	4	5
rs6766836	3	49810961	A	G	0.4732	8.14485e-14	-0.0766994	0.0102705	0.971637	rs2352974	IP6K1	0	intronic	0.309	7	4	5
rs35210174	3	49812606	T	C	0.3101	9.51195e-10	0.0664151	0.0108568	0.973119	rs1317140	IP6K1	0	intronic	11.01	6	2	5
rs34451146	3	49813013	C	T	0.4732	8.85405e-14	-0.0765804	0.0102696	0.971637	rs2352974	IP6K1:RP13-1056D16.2	00:00:00	ncRNA_exonic	9.719	5	4	5
rs57648519	3	49813169	C	A	0.4732	NA	NA	NA	0.971637	rs2352974	IP6K1	0	intronic	5.034	5	4	5
rs548105163	3	49813952	T	TA	0.3022	NA	NA	NA	0.89835	rs1317140	IP6K1	0	intronic	1.234	NA	4	5
rs34672159	3	49818498	A	ATTTT	0.4274	NA	NA	NA	0.835179	rs2352974	IP6K1	0	intronic	0.738	NA	4	5
rs9814765	3	49818555	C	T	0.4732	9.0532e-14	-0.0765492	0.0102695	0.971637	rs2352974	IP6K1	0	intronic	0.006	2c	4	5
rs11130221	3	49819102	C	G	0.4732	9.0532e-14	-0.0765492	0.0102695	0.971637	rs2352974	IP6K1	0	intronic	2.429	4	1	6
rs113029787	3	49819610	CT	C	0.4732	NA	NA	NA	0.955091	rs2352974	IP6K1	0	intronic	1.664	NA	4	5
rs59906301	3	49819665	A	G	0.3072	1.73739e-09	0.0656436	0.0109031	0.986213	rs1317140	IP6K1	0	intronic	0.185	6	4	5
rs35474403	3	49819779	G	T	0.3072	5.93728e-10	0.0673259	0.0108729	0.986213	rs1317140	IP6K1	0	intronic	0.03	6	4	5
rs13063621	3	49821625	T	C	0.4732	9.05343e-14	-0.0765492	0.0102695	0.971637	rs2352974	IP6K1	0	intronic	0.591	7	4	5
rs13084243	3	49821878	C	G	0.3072	8.1386e-10	0.0667904	0.010874	0.986213	rs1317140	IP6K1	0	intronic	1.995	7	2	5
3:49822708:A:AGGC	3	49822708	A	AGGC	0.03777	NA	NA	NA	0.771686	rs1317140	IP6K1	0	NA	NA	NA	1	2
3:49822708:A:AGGG	3	49822708	A	AGGG	0.2575	NA	NA	NA	0.771686	rs1317140	IP6K1	0	intronic	0.685	NA	1	2
3:49822708:A:AGGGG	3	49822708	A	AGGGG	0.01093	NA	NA	NA	0.771686	rs1317140	IP6K1	0	NA	0.668	NA	1	2
rs11920900	3	49823024	C	G	0.3072	7.71812e-10	0.0668852	0.0108745	0.986213	rs1317140	IP6K1	0	intronic	2.986	4	1	1
rs9871654	3	49825370	T	C	0.4732	9.22424e-14	-0.0765239	0.0102695	0.971637	rs2352974	IP6K1	1394	intergenic	6.956	7	5	15
rs62260715	3	49829326	A	G	0.3072	4.50683e-10	0.0678526	0.0108819	0.986213	rs1317140	CDHR4	0	intronic	1.229	5	5	15
rs34735338	3	49831698	A	G	0.3082	5.12502e-10	0.0676232	0.0108802	0.981666	rs1317140	CDHR4	0	intronic	5.043	7	5	15
rs6802890	3	49832261	A	G	0.4732	9.44305e-14	-0.0764876	0.0102689	0.971637	rs2352974	CDHR4	0	intronic	6.037	4	5	15
rs71324996	3	49834767	C	A	0.3052	4.46247e-10	0.0679717	0.0108983	0.99538	rs1317140	CDHR4	0	intronic	3.039	7	5	15
rs7629936	3	49836707	A	G	0.2386	3.74137e-08	0.064881	0.0117909	0.704924	rs1317140	CDHR4	0	exonic	12.38	5	3	15
rs536429235	3	49839614	C	CT	0.3111	NA	NA	NA	0.959431	rs1317140	FAM212A	1072	intergenic	0.832	NA	1	15
3:49840525:C:CGG	3	49840525	C	CGG	0.01889	NA	NA	NA	0.973119	rs1317140	FAM212A	161	upstream	5.286	NA	1	1
3:49840525:C:CGA	3	49840525	C	CGA	0.3101	NA	NA	NA	0.973119	rs1317140	FAM212A	161	NA	5.286	NA	1	1
rs2234391	3	49842625	A	G	0.4732	8.26723e-14	-0.0766706	0.0102693	0.971637	rs2352974	UBA7	14	downstream	6.805	NA	1	7
rs11400401	3	49842881	T	TG	0.4732	NA	NA	NA	0.971637	rs2352974	UBA7	0	intronic	8.931	NA	2	7
rs3819325	3	49843723	C	T	0.4692	1.91756e-13	0.0754322	0.0102567	0.955214	rs2352974	UBA7	0	intronic	1.486	NA	2	7
rs2234385	3	49846041	A	G	0.3101	5.4852e-10	0.067396	0.0108623	0.973119	rs1317140	UBA7	0	intronic	8.168	NA	4	5
rs1799845	3	49847623	G	A	0.3101	1.06434e-09	0.066228	0.010858	0.973119	rs1317140	UBA7	0	intronic	8.867	NA	4	4
rs1799843	3	49849723	A	G	0.3101	4.49546e-10	0.0677712	0.0108681	0.973119	rs1317140	UBA7	0	intronic	13.02	5	3	5
rs111900212	3	49851375	C	CCTGGCTCCT	0.4722	NA	NA	NA	0.967389	rs2352974	UBA7	0	UTR5	9.432	NA	1	2
rs62260719	3	49852419	A	G	0.3072	2.75594e-10	0.0686972	0.0108837	0.986213	rs1317140	UBA7	1039	intergenic	11.12	6	2	15
rs6775384	3	49853073	A	G	0.4732	4.17327e-14	0.0776222	0.0102736	0.971637	rs2352974	UBA7	1693	intergenic	1.423	6	5	15
rs36035048	3	49855398	CA	C	0.4264	NA	NA	NA	0.649569	rs2352974	AC139451.1	988	downstream	3.753	NA	5	15
rs10865958	3	49858142	A	G	0.4732	NA	NA	NA	0.971637	rs2352974	AC139451.1	1655	intergenic	2.873	6	5	15
rs9850465	3	49860678	T	C	0.3082	3.08545e-10	0.0684349	0.0108723	0.981666	rs1317140	AC139451.1	4191	intergenic	0.851	5	5	15
rs11715304	3	49861282	A	G	0.3072	1.76716e-09	0.0654866	0.010882	0.976947	rs1317140	TRAIP	4751	intergenic	4.939	6	5	15
rs112902269	3	49862418	C	CA	0.4682	NA	NA	NA	0.942283	rs2352974	TRAIP	3615	intergenic	0.621	NA	5	15
rs11317128	3	49863927	CA	C	0.493	NA	NA	NA	0.788121	rs2352974	TRAIP	2106	intergenic	1.883	NA	5	5
rs111488606	3	49864924	C	CA	0.4165	NA	NA	NA	0.739044	rs2352974	TRAIP	1109	intergenic	1.705	NA	4	5
rs71080556	3	49866036	G	GT	0.4563	NA	NA	NA	0.868751	rs2352974	TRAIP	0	UTR3	2.301	NA	4	5
rs1128535	3	49866392	C	T	0.4742	4.70643e-14	-0.0774371	0.0102704	0.967628	rs2352974	TRAIP	0	UTR3	3.378	NA	4	4
rs7648987	3	49868455	A	G	0.4742	5.34529e-14	-0.0772576	0.0102693	0.967628	rs2352974	TRAIP	0	intronic	1.362	6	4	4
rs11717256	3	49868520	T	C	0.3082	2.70691e-10	0.0686493	0.0108714	0.981666	rs1317140	TRAIP	0	intronic	3.91	7	4	4
rs7645061	3	49868842	C	T	0.4742	6.42008e-14	-0.0770137	0.0102696	0.967628	rs2352974	TRAIP	0	intronic	1.17	5	4	4
rs695238	3	49869158	A	C	0.4742	1.6578e-13	-0.0756918	0.0102649	0.967628	rs2352974	TRAIP	0	intronic	0.436	6	4	4
rs13085679	3	49869631	G	A	0.4742	3.62783e-14	-0.0777997	0.0102724	0.967628	rs2352974	TRAIP	0	intronic	7.673	7	4	5
rs60198058	3	49869925	G	A	0.3837	NA	NA	NA	0.656133	rs2352974	TRAIP	0	intronic	0.161	6	4	5
rs2352967	3	49871641	T	C	0.3072	2.06901e-10	0.0691684	0.0108821	0.986213	rs1317140	TRAIP	0	intronic	3.697	6	4	5
rs4519692	3	49873188	T	C	0.3072	3.58401e-10	0.0682107	0.0108769	0.986213	rs1317140	TRAIP	0	intronic	0.522	7	4	5
rs2271960	3	49878078	C	T	0.4712	3.68097e-14	0.0777935	0.0102741	0.979609	rs2352974	TRAIP	0	intronic	1.828	1f	4	5
rs2271961	3	49878113	C	T	0.4712	2.74646e-14	0.0781975	0.010276	0.979609	rs2352974	TRAIP	0	intronic	1.395	1f	4	5
rs1317140	3	49878652	A	G	0.3042	1.83558e-10	0.0694906	0.0109013	1	rs1317140	TRAIP	0	intronic	4.528	4	4	5
rs2246832	3	49881134	A	T	0.4732	5.77916e-14	-0.0771762	0.0102724	0.971637	rs2352974	TRAIP	0	intronic	0.717	6	4	5
rs2247036	3	49882349	T	C	0.4692	2.33329e-14	0.0784568	0.0102816	0.971287	rs2352974	TRAIP	0	intronic	5.687	4	4	5
rs9819511	3	49884261	T	C	0.3042	2.02888e-10	0.069374	0.0109093	1	rs1317140	TRAIP	0	intronic	0.52	7	4	5
rs13316065	3	49884913	T	C	0.3042	3.60242e-10	0.0683837	0.0109059	1	rs1317140	TRAIP	0	intronic	2.526	7	4	5
rs35357848	3	49887635	C	CAG	0.4702	NA	NA	NA	0.975487	rs2352974	TRAIP	0	intronic	3.047	NA	5	5
rs62260729	3	49889919	C	T	0.3072	1.16938e-09	0.0661983	0.01088	0.977283	rs1317140	TRAIP	0	intronic	3.095	7	5	5
rs2352974	3	49890613	T	C	0.4662	9.27432e-15	0.0796596	0.0102802	1	rs2352974	TRAIP	0	intronic	4.282	6	5	5
rs10865959	3	49891002	C	G	0.3082	8.46744e-10	0.0667679	0.0108815	0.982047	rs1317140	TRAIP	0	intronic	2.071	6	5	5
rs2352975	3	49891885	C	T	0.3101	1.68867e-09	0.0654493	0.0108625	0.973119	rs1317140	TRAIP	0	intronic	14.54	6	5	5
rs10049413	3	49892896	A	G	0.3101	NA	NA	NA	0.973119	rs1317140	TRAIP	0	intronic	2.602	6	1	5
rs2276864	3	49894030	T	C	0.3101	NA	NA	NA	0.963859	rs1317140	TRAIP	22	upstream	8.298	1f	1	1
rs2681780	3	49897830	C	T	0.4901	4.28968e-14	-0.0776117	0.0102771	0.756127	rs7428430	CAMKV	0	intronic	2.688	7	4	14
rs2777888	3	49898000	A	G	0.4911	4.5562e-14	-0.0775328	0.0102774	0.752908	rs7428430	CAMKV	0	intronic	6.258	NA	4	14
rs2681781	3	49898273	A	G	0.4911	NA	NA	NA	0.752908	rs7428430	CAMKV	0	exonic	17.61	7	4	14
rs3796386	3	49899795	A	G	0.4145	2.54499e-10	0.0654055	0.010342	0.995783	rs2883059	CAMKV	0	exonic	12.49	5	4	14
rs11130222	3	49901060	T	A	0.4145	2.73567e-10	0.0652804	0.0103405	0.995783	rs2883059	CAMKV:RN7SL217P	00:00:00	ncRNA_exonic	8.669	2b	5	14
rs2883059	3	49902160	C	T	0.4155	2.3893e-10	0.0654983	0.0103408	1	rs2883059	CAMKV	0	intronic	0.306	1d	1	13
rs9821675	3	49902544	A	G	0.4881	1.44569e-13	-0.0759351	0.0102725	0.748161	rs7428430	CAMKV	0	intronic	11.57	5	1	13
rs6446187	3	49907111	C	A	0.4901	NA	NA	NA	0.762381	rs7428430	CAMKV	0	intronic	9.891	4	1	11
rs952594	3	49908023	A	G	0.4155	2.82083e-10	0.0652265	0.0103398	0.983168	rs2883059	CAMKV	367	upstream	10.12	4	1	13
rs1317154	3	49910084	T	C	0.4911	3.55369e-14	-0.0778938	0.0102812	0.773705	rs7428430	ACTBP13	695	downstream	9.246	5	5	14
rs55692411	3	49911155	A	G	0.4155	2.41381e-10	0.0654747	0.0103396	0.983168	rs2883059	ACTBP13	0	ncRNA_exonic	17.49	4	2	14
rs34654589	3	49911449	C	G	0.4145	NA	NA	NA	0.978939	rs2883059	ACTBP13	0	ncRNA_exonic	10.31	4	5	14
rs11712056	3	49914397	C	T	0.4374	3.78732e-10	0.0644203	0.0102866	0.899033	rs2883059	ACTBP13	0	ncRNA_exonic	6.897	4	5	15
rs9862795	3	49915506	A	T	0.4871	5.34384e-14	-0.0773754	0.0102849	0.699075	rs7428430	ACTBP13	92	upstream	18.51	2b	5	15
rs9821433	3	49916018	T	C	0.4861	3.81947e-14	-0.0778404	0.0102868	0.696411	rs7428430	ACTBP13	604	upstream	1.251	6	5	15
rs9838987	3	49916044	A	G	0.4861	3.7426e-14	-0.0778685	0.010287	0.696411	rs7428430	ACTBP13	630	upstream	0.139	6	5	15
rs7613360	3	49916710	T	C	0.3837	1.39378e-09	0.0633179	0.0104551	0.861384	rs2883059	ACTBP13	1296	intergenic	2.031	5	5	15
rs9843653	3	49920571	T	C	0.492	5.03342e-14	-0.0774116	0.010279	0.763126	rs7428430	MST1R	3863	intergenic	0.071	6	5	15
rs11713193	3	49924424	G	A	0.497	4.91649e-14	-0.077446	0.0102794	0.76487	rs7428430	MST1R	10	downstream	7.191	5	4	15
rs1062633	3	49924940	T	C	0.498	3.38348e-14	-0.0779603	0.0102813	0.768011	rs7428430	MST1R	0	exonic	1.937	NA	4	15
rs7627864	3	49926613	G	C	0.4215	2.7958e-10	0.0651687	0.0103283	0.958323	rs2883059	MST1R	0	intronic	4.787	5	4	15
rs6795703	3	49930215	C	T	0.496	4.54784e-14	-0.0775545	0.0102799	0.768117	rs7428430	MST1R	0	intronic	1.062	7	4	15
rs9815930	3	49931343	A	T	0.499	6.08023e-14	-0.0771592	0.0102792	0.73892	rs7428430	MST1R	0	intronic	1.834	6	4	15
rs2230590	3	49936102	T	C	0.497	1.19931e-14	-0.0793709	0.0102864	0.771271	rs7428430	MST1R	0	exonic	1.469	NA	3	15
rs11130224	3	49936910	T	A	0.494	3.9419e-14	-0.077748	0.0102802	0.760939	rs7428430	MST1R:CTD-2330K9.2	00:00:00	ncRNA_exonic	4.907	5	2	15
rs7615206	3	49937505	C	T	0.4215	2.47666e-10	0.0653635	0.0103285	0.958323	rs2883059	MST1R:CTD-2330K9.2	00:00:00	ncRNA_intronic	2.749	4	2	15
rs3774758	3	49938227	C	G	0.497	3.20708e-14	-0.0780412	0.0102826	0.771271	rs7428430	MST1R:CTD-2330K9.2	00:00:00	ncRNA_intronic	5.142	4	1	15
rs3774759	3	49939120	T	G	0.4215	2.58537e-10	0.065291	0.0103279	0.958323	rs2883059	MST1R:CTD-2330K9.2	00:00:00	ncRNA_intronic	7.029	4	1	15
rs3733134	3	49939503	T	C	0.4215	2.42187e-10	0.0654003	0.0103287	0.958323	rs2883059	MST1R:CTD-2330K9.2	00:00:00	ncRNA_intronic	3.576	4	1	15
rs3733135	3	49939587	G	A	0.497	3.41584e-14	-0.0779546	0.0102822	0.771271	rs7428430	MST1R:CTD-2330K9.2	00:00:00	ncRNA_intronic	8.415	4	1	15
rs2280406	3	49941436	G	A	0.4911	1.0194e-13	-0.0763669	0.0102666	0.749825	rs7428430	CTD-2330K9.3	0	UTR5	11.37	NA	1	2
rs2352984	3	49948728	C	T	0.4215	2.92066e-10	0.065095	0.0103277	0.958323	rs2883059	CTD-2330K9.3:MON1A	00:00:00	intronic	11.66	4	4	4
rs868891	3	49949071	G	A	0.4215	3.00155e-10	0.065047	0.0103271	0.958323	rs2883059	CTD-2330K9.3:MON1A	00:00:00	exonic	12.52	5	4	4
rs7634084	3	49949834	A	T	0.496	3.91568e-14	-0.0777736	0.0102824	0.768117	rs7428430	CTD-2330K9.3:MON1A	00:00:00	intronic	0.628	7	4	4
rs9848497	3	49951316	T	C	0.497	3.78393e-14	-0.0778189	0.0102823	0.771271	rs7428430	CTD-2330K9.3:MON1A	00:00:00	intronic	3.59	6	4	5
rs11709573	3	49956628	T	C	0.4215	2.87721e-10	0.0651177	0.0103275	0.958323	rs2883059	MON1A	0	intronic	2.21	6	4	5
rs540224025	3	49959071	CT	C	0.4861	NA	NA	NA	0.611433	rs2883059	MON1A	0	intronic	1.378	NA	4	5
rs35275715	3	49959148	G	A	0.4215	4.15858e-10	0.0645607	0.0103331	0.958323	rs2883059	MON1A	0	intronic	3.488	6	4	5
rs34034116	3	49959156	A	C	0.4215	4.55678e-10	0.0644043	0.0103317	0.958323	rs2883059	MON1A	0	intronic	1.775	6	4	5
rs371233900	3	49959570	CA	C	0.494	NA	NA	NA	0.766418	rs7428430	MON1A	0	intronic	1.295	NA	4	5
rs62262093	3	49960388	T	C	0.497	NA	NA	NA	0.763909	rs7428430	MON1A	0	intronic	4.003	7	4	5
rs6774354	3	49961780	A	G	0.4215	2.57154e-10	0.0653071	0.0103291	0.958323	rs2883059	MON1A	0	intronic	13.15	4	4	5
rs6771546	3	49968572	T	C	0.4801	2.3769e-13	-0.0752938	0.0102781	0.878598	rs7428430	MON1A	965	upstream	1.499	4	2	15
rs7613875	3	49971514	A	C	0.4652	NA	NA	NA	0.833027	rs7428430	MON1A	3907	intergenic	1.376	5	5	15
rs7627910	3	49971831	C	T	0.4602	1.39544e-08	0.0579943	0.0102212	0.816351	rs2883059	MON1A	4224	intergenic	3.684	7	5	15
rs374984650	3	49971887	G	GA	0.4821	NA	NA	NA	0.682082	rs7428430	MON1A	4280	intergenic	1.141	NA	5	15
rs55751738	3	49972101	A	G	0.4801	2.30957e-13	-0.0753322	0.0102779	0.878598	rs7428430	MON1A	4494	intergenic	0.086	7	5	15
rs56121747	3	49972415	A	AGGCCTAG	0.4791	NA	NA	NA	0.875304	rs7428430	MON1A	4808	intergenic	4.436	NA	5	15
rs7621026	3	49975334	A	G	0.4801	2.30909e-13	-0.0753325	0.0102779	0.878598	rs7428430	RBM6	2105	intergenic	1.309	5	5	15
rs7609971	3	49975654	C	T	0.4791	2.33193e-13	-0.0753184	0.0102778	0.882475	rs7428430	RBM6	1785	intergenic	5.771	7	5	15
rs7626952	3	49976972	A	G	0.4453	NA	NA	NA	0.863923	rs2883059	RBM6	467	upstream	0.258	6	1	15
rs6772095	3	49978069	C	T	0.4791	2.37314e-13	-0.0752928	0.0102776	0.882475	rs7428430	RBM6	0	UTR5	5.866	4	1	1
rs71631037	3	49979531	C	CA	0.4771	NA	NA	NA	0.726022	rs7428430	RBM6	0	intronic	2.646	NA	1	5
rs575843880	3	49981907	CTT	C	0.4374	NA	NA	NA	0.822849	rs2883059	RBM6	0	intronic	1.554	NA	4	5
rs11721204	3	49982765	T	C	0.4374	2.83927e-10	0.0649031	0.0102901	0.822849	rs2883059	RBM6	0	intronic	5.905	7	4	5
rs531929537	3	49984707	GGGGT	G	0.336	NA	NA	NA	0.606237	rs2883059	RBM6	0	intronic	0.681	NA	4	5
rs72942333	3	49986118	T	C	0.4791	2.30356e-13	-0.0753346	0.0102777	0.882475	rs7428430	RBM6	0	intronic	1.319	7	5	5
rs11706185	3	49988065	A	G	0.4443	1.46321e-09	0.0621053	0.0102681	0.85991	rs2883059	RBM6	0	intronic	3.142	5	5	5
rs7635002	3	49989155	T	G	0.4791	2.67476e-13	-0.0751199	0.0102766	0.874682	rs7428430	RBM6	0	intronic	0.963	6	4	5
rs36056766	3	49989935	G	GT	0.4861	NA	NA	NA	0.722046	rs7428430	RBM6	0	intronic	0.445	NA	4	5
rs111757077	3	49990655	A	AT	0.4423	NA	NA	NA	0.618517	rs7428430	RBM6	0	intronic	0.409	NA	4	5
rs11709503	3	49991167	T	G	0.4443	1.62247e-09	0.0619299	0.0102674	0.85991	rs2883059	RBM6	0	intronic	0.758	7	4	5
rs34409489	3	49992778	A	AT	0.4801	NA	NA	NA	0.878598	rs7428430	RBM6	0	intronic	0.881	NA	5	5
rs11130226	3	49993191	T	G	0.4801	2.33178e-13	-0.075319	0.0102779	0.878598	rs7428430	RBM6	0	intronic	1.923	5	5	5
rs11130227	3	49993319	G	A	0.4801	NA	NA	NA	0.878598	rs7428430	RBM6	0	intronic	0.209	5	5	5
rs367565471	3	49995268	C	CT	0.4722	NA	NA	NA	0.742081	rs7428430	RBM6	0	intronic	9.359	NA	4	5
rs6792892	3	49995518	T	C	0.4791	1.51752e-13	-0.0759192	0.0102793	0.882475	rs7428430	RBM6	0	intronic	2.449	6	4	5
rs6780522	3	49996012	C	A	0.4791	4.79825e-13	-0.0742471	0.010268	0.882475	rs7428430	RBM6	0	intronic	1.896	5	4	5
rs13077403	3	49996053	A	G	0.4453	1.52798e-09	0.0620298	0.0102675	0.863923	rs2883059	RBM6	0	intronic	2.567	5	4	5
rs13079006	3	49996924	T	G	0.4453	1.55518e-09	0.0620008	0.0102675	0.863923	rs2883059	RBM6	0	intronic	0.078	7	5	5
rs2624844	3	49997064	T	C	0.4801	2.70559e-13	-0.0751025	0.0102763	0.878598	rs7428430	RBM6	0	intronic	3.151	NA	5	5
rs2624843	3	49997963	G	A	0.4801	2.01424e-13	-0.0755251	0.0102785	0.878598	rs7428430	RBM6	0	intronic	1.814	NA	4	5
rs2883057	3	49998282	C	T	0.4791	2.34981e-13	-0.075307	0.0102777	0.882475	rs7428430	RBM6	0	intronic	0.623	3a	4	5
rs62262114	3	49999086	G	A	0.4453	NA	NA	NA	0.863923	rs2883059	RBM6	0	intronic	1.752	7	4	5
rs66697775	3	49999583	TA	T	0.4781	NA	NA	NA	0.735694	rs2883059	RBM6	0	intronic	1.101	NA	4	5
rs12496973	3	50002245	T	C	0.4801	2.33701e-13	-0.0753159	0.0102779	0.878598	rs7428430	RBM6	0	intronic	3.767	6	4	5
rs11130228	3	50003246	C	T	0.4801	2.33701e-13	-0.0753159	0.0102779	0.878598	rs7428430	RBM6	0	intronic	2.26	6	4	5
rs2252833	3	50004209	G	A	0.4801	2.03515e-13	-0.0755109	0.0102785	0.878598	rs7428430	RBM6	0	intronic	0.296	NA	2	5
rs34699382	3	50006403	C	CT	0.4861	NA	NA	NA	0.729968	rs7428430	RBM6	0	intronic	5.121	NA	4	5
rs6446189	3	50008566	A	G	0.4791	2.37232e-13	-0.0752933	0.0102776	0.882475	rs7428430	RBM6	0	intronic	2.369	7	4	5
rs7648174	3	50008864	T	C	0.4453	1.55333e-09	0.0619987	0.0102668	0.863923	rs2883059	RBM6	0	intronic	1.693	7	4	5
rs35065728	3	50009176	T	C	0.4811	2.06095e-13	-0.0754936	0.0102785	0.87477	rs7428430	RBM6	0	intronic	3.711	5	4	5
rs2624819	3	50010571	T	G	0.4453	1.46472e-09	0.0621036	0.0102681	0.863923	rs2883059	RBM6	0	intronic	0.255	6	2	4
rs2681778	3	50011095	T	C	0.4801	2.3666e-13	-0.0752985	0.0102779	0.878598	rs7428430	RBM6	0	intronic	1.944	NA	4	5
rs11130229	3	50011540	T	C	0.4801	2.33701e-13	-0.0753159	0.0102779	0.878598	rs7428430	RBM6	0	intronic	2.079	7	4	5
rs6780731	3	50017478	A	G	0.4781	2.32203e-13	-0.0753246	0.0102779	0.886401	rs7428430	RBM6	0	intronic	1.697	5	4	5
rs11130233	3	50018585	T	G	0.4801	2.28578e-13	-0.0753476	0.0102781	0.878598	rs7428430	RBM6	0	intronic	0.322	7	4	5
rs2681776	3	50020437	A	G	0.4453	1.5102e-09	0.0620498	0.0102676	0.85625	rs2883059	RBM6	0	intronic	1.646	NA	4	5
rs62262139	3	50022049	A	G	0.4761	NA	NA	NA	0.829484	rs7428430	RBM6	0	intronic	2.886	5	4	5
rs62262140	3	50022054	A	G	0.4781	NA	NA	NA	0.834689	rs7428430	RBM6	0	intronic	2.058	5	4	5
rs62262141	3	50022059	A	G	0.4861	NA	NA	NA	0.849568	rs7428430	RBM6	0	intronic	1.563	5	4	5
rs139738301	3	50022064	A	G	0.4891	NA	NA	NA	0.838312	rs7428430	RBM6	0	intronic	1.292	5	4	5
rs377609499	3	50022069	G	A	0.4354	NA	NA	NA	0.60749	rs7428430	RBM6	0	intronic	0.055	5	4	5
rs138397226	3	50022074	G	A	0.4801	3.94969e-13	-0.0745323	0.01027	0.878598	rs7428430	RBM6	0	intronic	0.058	5	4	5
rs149445151	3	50022079	G	A	0.4821	NA	NA	NA	0.730774	rs7428430	RBM6	0	intronic	1.275	5	4	5
rs76367790	3	50022084	A	G	0.4891	NA	NA	NA	0.839193	rs7428430	RBM6	0	intronic	1.278	5	4	5
rs199956414	3	50022089	A	G	0.4871	NA	NA	NA	0.846068	rs7428430	RBM6	0	intronic	1.093	5	4	5
rs2681775	3	50022094	A	G	0.4871	NA	NA	NA	0.846068	rs7428430	RBM6	0	intronic	1.058	NA	4	5
rs4688690	3	50022292	G	A	0.4791	2.31858e-13	-0.0753266	0.0102779	0.882475	rs7428430	RBM6	0	intronic	2.147	NA	4	5
rs9853222	3	50022926	T	C	0.4791	2.31616e-13	-0.0753274	0.0102778	0.882475	rs7428430	RBM6	0	intronic	11.64	7	4	5
rs377686651	3	50024027	C	CA	0.4523	NA	NA	NA	0.717969	rs7428430	RBM6	0	intronic	0.384	NA	4	5
rs111439884	3	50024038	C	A	0.4911	NA	NA	NA	0.830405	rs7428430	RBM6	0	intronic	1.108	6	4	5
rs11130234	3	50024758	G	T	0.4791	2.74979e-13	-0.0750823	0.0102766	0.882475	rs7428430	RBM6	0	intronic	0.632	6	4	5
rs13082703	3	50025006	C	T	0.4453	1.48386e-09	0.062079	0.0102676	0.863923	rs2883059	RBM6	0	intronic	1.939	6	4	5
rs13060128	3	50025028	A	G	0.4801	2.15809e-13	-0.0754287	0.0102783	0.878598	rs7428430	RBM6	0	intronic	1.697	7	4	5
rs12485600	3	50025530	G	A	0.4781	NA	NA	NA	0.886401	rs7428430	RBM6	0	intronic	1.22	6	4	5
rs34080578	3	50026029	A	C	0.4791	2.15305e-13	-0.0754301	0.0102781	0.882475	rs7428430	RBM6	0	intronic	5.938	6	4	5
rs2353579	3	50027774	C	T	0.4801	1.9568e-13	-0.0755636	0.0102784	0.878598	rs7428430	RBM6	0	intronic	3.653	5	4	5
rs4688758	3	50028385	G	A	0.4791	1.98669e-13	-0.0755415	0.0102782	0.882475	rs7428430	RBM6	0	intronic	2.359	NA	4	5
rs2624832	3	50030858	T	C	0.4443	1.39325e-09	0.0621844	0.0102678	0.85991	rs2883059	RBM6	0	intronic	0.173	7	4	5
rs17657664	3	50032008	G	T	0.4453	1.47951e-09	0.0620847	0.0102677	0.863923	rs2883059	RBM6	0	intronic	7.297	5	4	5
rs34312088	3	50032133	T	C	0.4453	1.4792e-09	0.0620893	0.0102684	0.863923	rs2883059	RBM6	0	intronic	4.897	6	4	5
rs34447528	3	50032699	T	TA	0.4791	NA	NA	NA	0.882475	rs7428430	RBM6	0	intronic	7.314	NA	4	5
rs17657688	3	50033228	C	T	0.4453	1.33287e-09	0.0622614	0.0102684	0.863923	rs2883059	RBM6	0	intronic	5.743	6	4	5
rs4688757	3	50035323	T	C	0.4791	2.03651e-13	-0.0755067	0.0102781	0.882475	rs7428430	RBM6	0	intronic	10.8	NA	2	5
rs4688689	3	50035542	C	T	0.4791	2.03686e-13	-0.0755072	0.0102782	0.882475	rs7428430	RBM6	0	intronic	6.487	NA	4	5
rs3774733	3	50037123	C	G	0.4791	2.06545e-13	-0.0754879	0.0102782	0.882475	rs7428430	RBM6	0	intronic	2.67	7	4	4
rs6767381	3	50037940	A	G	0.4791	2.06545e-13	-0.0754879	0.0102782	0.882475	rs7428430	RBM6	0	intronic	2.958	7	4	4
rs11925192	3	50038664	G	A	0.4801	2.00122e-13	-0.0755294	0.0102779	0.878598	rs7428430	RBM6	0	intronic	0.437	5	4	4
rs7628058	3	50039474	G	A	0.4791	2.0623e-13	-0.0754894	0.0102781	0.882475	rs7428430	RBM6	0	intronic	0.457	1f	4	5
rs4688756	3	50040194	A	T	0.4801	NA	NA	NA	0.878598	rs7428430	RBM6	0	intronic	13.48	5	4	5
rs6765484	3	50041313	T	C	0.4871	7.31528e-13	-0.073629	0.0102642	0.849748	rs7428430	RBM6	0	intronic	8.892	6	4	5
rs56655270	3	50041743	CT	C	0.4453	NA	NA	NA	0.85625	rs2883059	RBM6	0	intronic	0.139	NA	2	5
rs12634780	3	50043341	A	T	0.4394	4.78735e-09	0.0601212	0.0102694	0.831259	rs2883059	RBM6	0	intronic	2.652	6	4	5
rs9812936	3	50043654	C	T	0.4394	5.13704e-09	0.0599971	0.0102688	0.831259	rs2883059	RBM6	0	intronic	0.399	7	4	5
rs2353586	3	50046046	T	G	0.4781	2.29983e-13	-0.0753349	0.0102775	0.886401	rs7428430	RBM6	0	intronic	0.676	6	4	5
rs2353587	3	50046064	A	G	0.4781	2.28491e-13	-0.0753434	0.0102774	0.886401	rs7428430	RBM6	0	intronic	1.899	7	4	5
rs9881008	3	50047404	T	C	0.4781	2.11244e-13	-0.0754546	0.0102778	0.886401	rs7428430	RBM6	0	intronic	2.356	7	4	5
rs7634917	3	50049299	G	T	0.4781	2.11323e-13	-0.0754534	0.0102777	0.886401	rs7428430	RBM6	0	intronic	3.182	6	4	5
rs7645466	3	50049958	G	T	0.4463	1.33265e-09	0.0622608	0.0102683	0.860273	rs2883059	RBM6	0	intronic	1.214	7	4	5
rs6446190	3	50052729	C	G	0.4791	NA	NA	NA	0.882475	rs7428430	RBM6	0	intronic	2.963	6	4	5
rs6446191	3	50052834	C	T	0.4463	NA	NA	NA	0.860273	rs2883059	RBM6	0	intronic	0.05	7	4	5
rs6446192	3	50053111	T	C	0.4463	1.43389e-09	0.0621384	0.010268	0.860273	rs2883059	RBM6	0	intronic	2.272	6	4	5
rs34433151	3	50053937	GT	G	0.4861	NA	NA	NA	0.834088	rs7428430	RBM6	0	intronic	3.136	NA	4	5
rs9861216	3	50059339	C	T	0.4791	1.7838e-13	-0.0756949	0.0102789	0.882475	rs7428430	RBM6	0	intronic	7.595	6	4	5
rs6446193	3	50059758	C	T	0.4791	1.7838e-13	-0.0756949	0.0102789	0.882475	rs7428430	RBM6	0	intronic	7.78	6	4	5
rs7650214	3	50059866	C	T	0.4791	1.81129e-13	-0.0756727	0.0102788	0.882475	rs7428430	RBM6	0	intronic	3.39	6	4	5
rs11713562	3	50060332	C	G	0.4791	2.11003e-13	-0.0754573	0.010278	0.882475	rs7428430	RBM6	0	intronic	6.851	7	4	5
rs2624845	3	50062437	C	A	0.4463	1.54861e-09	0.062006	0.0102672	0.860273	rs2883059	RBM6	0	intronic	0.809	NA	4	5
rs4688755	3	50064424	A	G	0.4781	1.96659e-13	-0.0755539	0.010278	0.886401	rs7428430	RBM6	0	intronic	0.875	NA	4	5
rs2526751	3	50064867	C	T	0.4781	1.9615e-13	-0.075559	0.0102782	0.886401	rs7428430	RBM6	0	intronic	2.714	NA	4	5
rs6446194	3	50067298	T	A	0.4463	1.34305e-09	0.0622465	0.010268	0.860273	rs2883059	RBM6	0	intronic	0.003	6	4	5
rs539314906	3	50067719	T	TAAAAA	0.4463	NA	NA	NA	0.860273	rs2883059	RBM6	0	intronic	0.594	NA	4	5
rs9866695	3	50069452	T	G	0.4781	1.87903e-13	-0.0756182	0.0102782	0.886401	rs7428430	RBM6	0	intronic	4.296	6	4	5
rs2526750	3	50070279	A	G	0.4453	1.24483e-09	0.0623749	0.0102686	0.85625	rs2883059	RBM6	0	intronic	0.214	NA	4	5
rs7621352	3	50070763	C	A	0.4781	1.7717e-13	-0.0757046	0.010279	0.886401	rs7428430	RBM6	0	intronic	5.451	7	4	5
rs6446195	3	50070853	A	G	0.4463	1.30247e-09	0.062298	0.0102682	0.860273	rs2883059	RBM6	0	intronic	2.134	6	4	5
rs7624030	3	50071279	A	C	0.4463	1.10069e-09	0.0625949	0.0102714	0.860273	rs2883059	RBM6	0	intronic	1.234	7	4	5
rs68118556	3	50071523	C	CT	0.4553	NA	NA	NA	0.62493	rs2883059	RBM6	0	intronic	0.365	NA	4	5
rs7634441	3	50071677	G	A	0.4463	1.20243e-09	0.0624342	0.0102689	0.860273	rs2883059	RBM6	0	intronic	2.844	5	4	5
rs9844201	3	50072152	A	C	0.4463	1.26969e-09	0.062341	0.0102683	0.860273	rs2883059	RBM6	0	intronic	0.819	6	4	5
rs147033921	3	50072428	C	CCCTCTCCTCT	0.4781	NA	NA	NA	0.886401	rs7428430	RBM6	0	intronic	0.331	NA	1	5
rs12488521	3	50072987	T	C	0.4463	1.28556e-09	0.0623208	0.0102684	0.860273	rs2883059	RBM6	0	intronic	1.539	7	4	5
rs66851636	3	50073046	T	C	0.4791	1.86008e-13	-0.0756358	0.0102787	0.882475	rs7428430	RBM6	0	intronic	0.923	7	4	5
rs4688754	3	50074641	G	T	0.4463	1.23472e-09	0.0623878	0.0102685	0.860273	rs2883059	RBM6	0	intronic	3.402	NA	4	5
rs4688753	3	50074773	A	G	0.4463	1.25666e-09	0.0623616	0.0102689	0.860273	rs2883059	RBM6	0	intronic	3.094	NA	4	5
rs11359914	3	50076535	G	GA	0.4463	NA	NA	NA	0.860273	rs2883059	RBM6	0	intronic	3.977	NA	4	5
rs2526749	3	50076734	A	G	0.4463	1.28023e-09	0.062331	0.0102689	0.860273	rs2883059	RBM6	0	intronic	3.403	NA	4	5
rs9810125	3	50077804	A	G	0.4791	1.87846e-13	-0.0756207	0.0102785	0.882475	rs7428430	RBM6	0	intronic	0.442	6	4	5
rs7430334	3	50078221	T	C	0.4463	1.23156e-09	0.0623953	0.010269	0.860273	rs2883059	RBM6	0	intronic	1.053	7	4	5
rs9814664	3	50078541	T	C	0.4791	1.79575e-13	-0.0756859	0.010279	0.882475	rs7428430	RBM6	0	intronic	0.527	5	4	5
rs2526748	3	50080439	G	A	0.4791	1.56539e-13	-0.0758786	0.0102796	0.882475	rs7428430	RBM6	0	intronic	6.491	NA	4	5
rs11434039	3	50080920	C	CA	0.495	NA	NA	NA	0.706332	rs2883059	RBM6	0	intronic	1.222	NA	4	5
rs9682295	3	50081107	T	C	0.4463	1.29895e-09	0.0623017	0.0102681	0.860273	rs2883059	RBM6	0	intronic	1.234	6	4	5
rs35383235	3	50081314	CT	C	0.4563	NA	NA	NA	0.684	rs7428430	RBM6	0	intronic	0.881	NA	4	5
rs2526747	3	50082914	C	G	0.4314	8.62793e-10	0.0630922	0.0102875	0.818866	rs2883059	RBM6	0	intronic	0.242	1f	4	5
rs573052747	3	50087264	CACTAT	C	0.4334	NA	NA	NA	0.811233	rs2883059	RBM6	0	intronic	NA	NA	4	4
rs2624824	3	50088266	C	T	0.494	1.10417e-13	-0.0762907	0.010271	0.946466	rs7428430	RBM6	0	intronic	4.395	NA	2	5
rs6446197	3	50088943	A	G	0.4314	8.1939e-10	0.0631807	0.0102881	0.818866	rs2883059	RBM6	0	intronic	0.539	6	4	5
rs2624823	3	50089690	T	G	0.493	1.23595e-13	-0.07613	0.01027	0.950514	rs7428430	RBM6	0	intronic	3.053	NA	4	4
rs9311446	3	50092226	A	G	0.4781	1.883e-13	-0.0756181	0.0102786	0.886401	rs7428430	RBM6	0	intronic	2.165	6	4	4
rs6762477	3	50093209	G	A	0.4463	1.27127e-09	0.0623401	0.0102685	0.860273	rs2883059	RBM6	0	intronic	6.288	6	4	4
rs2245365	3	50097319	A	C	0.4781	1.85672e-13	-0.0756375	0.0102786	0.886401	rs7428430	RBM6	0	intronic	8.378	NA	4	4
rs10603676	3	50098024	C	CAA	0.4304	NA	NA	NA	0.815145	rs2883059	RBM6	0	intronic	2.129	NA	4	4
rs2624815	3	50098112	G	A	0.4463	NA	NA	NA	0.860273	rs2883059	RBM6	0	intronic	0.17	6	4	4
rs6793528	3	50100188	C	A	0.4463	1.23626e-09	0.062389	0.010269	0.860273	rs2883059	RBM6	0	intronic	0.531	7	4	4
rs36101209	3	50100325	C	CT	0.496	NA	NA	NA	0.631903	rs7428430	RBM6	0	intronic	0.727	NA	4	4
3:50104264:A:AAAAACAAAAC	3	50104264	AAAAACAAAAC	A	0.4453	NA	NA	NA	0.765826	rs2883059	RBM6	0	intronic	0.584	NA	4	4
rs2624822	3	50107219	T	C	0.4463	1.24423e-09	0.0623775	0.0102689	0.860273	rs2883059	RBM6	0	intronic	7.362	NA	4	4
rs2240329	3	50107512	G	A	0.4791	NA	NA	NA	0.882475	rs7428430	RBM6	0	intronic	1.566	NA	4	4
rs3774734	3	50108792	C	A	0.4463	1.44672e-09	0.0621213	0.0102677	0.860273	rs2883059	RBM6	0	intronic	2.62	7	4	4
rs9856572	3	50109073	T	A	0.495	1.26696e-13	-0.0760997	0.0102704	0.942181	rs7428430	RBM6	0	intronic	1.007	6	4	4
rs35212132	3	50111279	C	CT	0.4493	NA	NA	NA	0.781796	rs7428430	RBM6	0	intronic	1.292	NA	4	4
rs2240327	3	50113034	G	A	0.493	1.25124e-13	-0.0761109	0.0102697	0.950514	rs7428430	RBM6	0	intronic	7.585	NA	2	4
rs7061	3	50114515	C	T	0.4314	9.04669e-10	0.0630114	0.0102869	0.818866	rs2883059	RBM6	0	exonic	1.729	6	4	4
rs2526743	3	50115245	G	A	0.494	NA	NA	NA	0.946466	rs7428430	RBM6	0	intronic	2.619	NA	2	5
rs77815052	3	50116512	T	TA	0.493	NA	NA	NA	0.950514	rs7428430	RBM6	0	intronic	3.354	NA	4	5
rs5848908	3	50117242	A	AT	0.4622	NA	NA	NA	0.7342	rs7428430	RBM6	0	intronic	5.061	NA	5	5
rs2624816	3	50117312	G	T	0.494	1.24568e-13	-0.0761153	0.0102694	0.946466	rs7428430	RBM6	0	intronic	3.247	5	5	5
rs34831713	3	50118748	C	T	0.494	1.11441e-13	-0.0762723	0.0102702	0.946466	rs7428430	RBM6	0	intronic	1.859	5	5	5
rs537069642	3	50119387	C	CTT	0.4523	NA	NA	NA	0.804204	rs7428430	RBM6	0	intronic	0.407	NA	5	5
rs10049477	3	50122965	C	T	0.493	1.30643e-13	-0.076046	0.0102688	0.950514	rs7428430	RBM6	0	intronic	3.215	6	5	5
rs10049087	3	50123417	G	A	0.493	1.32518e-13	-0.0760276	0.010269	0.950514	rs7428430	RBM6	0	intronic	10.4	5	5	5
rs9681286	3	50125219	T	C	0.4314	9.15965e-10	0.0629904	0.0102868	0.818866	rs2883059	RBM6	0	intronic	2.338	7	5	5
rs567309677	3	50125431	CT	C	0.495	NA	NA	NA	0.941925	rs7428430	RBM6	0	intronic	1.669	NA	5	5
rs2526754	3	50125996	A	G	0.494	1.2633e-13	-0.0760966	0.0102695	0.946466	rs7428430	RBM6	0	intronic	8.381	NA	1	2
rs2247510	3	50126215	C	A	0.4314	9.67247e-10	0.0629017	0.0102869	0.818866	rs2883059	RBM6	0	intronic	13.83	NA	1	1
rs2240326	3	50128386	G	A	0.493	NA	NA	NA	0.950514	rs7428430	RBM6:RBM5	00:00:00	intronic	11.48	NA	1	3
rs2624853	3	50128893	G	A	0.494	1.41336e-13	-0.075941	0.0102691	0.946466	rs7428430	RBM6:RBM5	00:00:00	intronic	8.509	NA	3	4
rs2013208	3	50129399	T	C	0.494	1.34654e-13	-0.0760163	0.0102704	0.946466	rs7428430	RBM6:RBM5	00:00:00	intronic	0.168	NA	3	4
rs11130241	3	50131459	T	A	0.493	1.51239e-13	-0.0758439	0.0102685	0.950514	rs7428430	RBM6:RBM5	00:00:00	intronic	0.129	5	4	4
rs112986130	3	50135699	ATTTTTATT	A	0.493	NA	NA	NA	0.950514	rs7428430	RBM6:RBM5	00:00:00	intronic	2.362	NA	4	4
rs6808044	3	50136165	A	G	0.4314	1.12186e-09	0.0626521	0.010286	0.818866	rs2883059	RBM6:RBM5	00:00:00	intronic	2.808	7	4	4
rs5848906	3	50138580	CTAGT	C	0.4791	NA	NA	NA	0.882475	rs7428430	RBM5	0	UTR3	14.03	NA	4	4
rs2856234	3	50139142	G	A	0.4791	2.03767e-13	-0.0755034	0.0102777	0.882475	rs7428430	RBM5	0	UTR3	17.77	NA	4	4
rs1061474	3	50144951	T	C	0.4314	1.01903e-09	0.0628076	0.0102855	0.818866	rs2883059	RBM5	0	exonic	13.65	5	4	4
rs3733133	3	50146094	T	A	0.4781	NA	NA	NA	0.886401	rs7428430	RBM5	0	intronic	0.611	6	4	4
rs2301166	3	50148305	G	C	0.494	1.42193e-13	-0.0759276	0.0102684	0.946466	rs7428430	RBM5	0	intronic	8.709	5	4	4
rs1138536	3	50153356	T	C	0.4314	1.02212e-09	0.0628059	0.0102861	0.818866	rs2883059	RBM5	0	exonic	18.47	6	4	4
rs2624825	3	50154989	A	G	0.4791	2.06125e-13	-0.0754831	0.0102771	0.882475	rs7428430	RBM5:RP11-493K19.3	00:00:00	ncRNA_exonic	0.247	7	4	4
rs2624826	3	50155468	T	G	0.4314	9.72953e-10	0.0628871	0.0102861	0.818866	rs2883059	RBM5:RP11-493K19.3	00:00:00	ncRNA_exonic	6.487	6	4	4
rs2624829	3	50156695	A	G	0.4314	9.43948e-10	0.062939	0.0102865	0.818866	rs2883059	RP11-493K19.3	0	ncRNA_intronic	0.071	6	4	4
rs2856238	3	50158191	T	C	0.4314	8.32161e-10	0.0631541	0.0102879	0.818866	rs2883059	RP11-493K19.3	0	ncRNA_intronic	2.942	NA	4	4
rs2856237	3	50158774	A	G	0.4314	8.2655e-10	0.0631651	0.0102879	0.818866	rs2883059	RP11-493K19.3	0	ncRNA_intronic	6.358	NA	3	4
rs2071207	3	50159844	C	T	0.494	1.01896e-13	-0.0763961	0.0102705	0.946466	rs7428430	RP11-493K19.3	0	ncRNA_intronic	1.096	NA	2	5
rs2071206	3	50160109	A	G	0.4791	1.62716e-13	-0.0758185	0.0102786	0.882475	rs7428430	RP11-493K19.3	0	ncRNA_intronic	5.433	NA	1	5
rs2856236	3	50161717	C	A	0.495	1.72634e-13	-0.0756395	0.0102653	0.942181	rs7428430	RP11-493K19.3	0	ncRNA_intronic	0.837	NA	5	5
rs2008877	3	50162291	G	T	0.493	1.70925e-13	-0.0756732	0.0102681	0.950514	rs7428430	RP11-493K19.3	0	ncRNA_intronic	8.39	5	2	7
rs2624848	3	50165101	T	C	0.4314	8.58951e-10	0.0630935	0.0102865	0.818866	rs2883059	RP11-493K19.3	0	ncRNA_intronic	3.021	NA	5	15
rs34816473	3	50167424	C	CT	0.4662	NA	NA	NA	0.768378	rs2883059	RP11-493K19.3	0	ncRNA_intronic	9.204	NA	5	15
rs4688686	3	50169715	T	C	0.4911	2.45161e-13	-0.0751767	0.0102679	0.950515	rs7428430	RP11-493K19.3	0	ncRNA_intronic	2.729	NA	5	15
rs7428430	3	50174184	T	C	0.499	2.49254e-14	-0.0782614	0.0102675	1	rs7428430	RP11-493K19.3	0	ncRNA_intronic	3.984	5	5	15
rs7642934	3	50174848	A	G	0.494	1.05963e-13	-0.0763229	0.0102678	0.962855	rs7428430	RP11-493K19.3	0	ncRNA_intronic	0.326	5	5	15
rs5848905	3	50176259	A	AG	0.4712	NA	NA	NA	0.854168	rs7428430	RP11-493K19.3	0	ncRNA_intronic	18.58	NA	1	7
rs2526384	3	50181136	T	C	0.3231	2.40466e-08	0.0600092	0.0107543	0.726458	rs2526389	RP11-493K19.3	0	ncRNA_intronic	3.93	NA	5	15
rs112223419	3	50183683	GA	G	0.4771	NA	NA	NA	0.839161	rs9858059	RP11-493K19.3	0	ncRNA_intronic	0.636	NA	5	15
rs11714286	3	50185508	G	A	0.4751	1.53404e-08	0.0577352	0.0102047	0.853546	rs9858059	RP11-493K19.3	0	ncRNA_intronic	13.82	2a	5	15
rs2526398	3	50187596	C	G	0.3419	3.2358e-08	0.0589116	0.0106566	0.664166	rs2526389	RP11-493K19.3	0	ncRNA_intronic	1.995	2b	2	15
rs2526397	3	50187790	T	G	0.3419	3.41276e-08	0.0588275	0.0106594	0.664166	rs2526389	RP11-493K19.3	0	ncRNA_intronic	6.62	NA	2	15
rs6800021	3	50190346	A	G	0.3976	9.78031e-11	0.0667424	0.0103152	1	rs2526389	RP11-493K19.3	0	ncRNA_intronic	0.455	7	5	14
rs2526390	3	50192760	T	C	0.3241	1.00136e-07	0.0571114	0.0107222	0.729984	rs2526389	RP11-493K19.3:SEMA3F	00:00:00	ncRNA_intronic	19.09	NA	1	1
rs2526389	3	50192826	T	C	0.3976	9.34866e-11	0.0667935	0.0103122	1	rs2526389	RP11-493K19.3:SEMA3F	00:00:00	ncRNA_intronic	14.54	NA	1	1
rs1046953	3	50197097	T	C	0.4026	1.06967e-10	-0.0668122	0.0103476	1	rs1046953	SEMA3F	0	exonic	15.54	5	3	5
rs2624841	3	50198415	T	C	0.3231	1.25556e-07	0.0566809	0.0107244	0.727439	rs2526389	SEMA3F	0	intronic	11.77	NA	2	7
rs12631337	3	50198537	A	G	0.4404	3.44984e-08	0.0564348	0.0102294	0.924624	rs9858059	SEMA3F	0	intronic	7.158	5	2	7
rs2188151	3	50201924	T	G	0.3966	9.89468e-11	0.0667381	0.0103173	0.995633	rs2526389	SEMA3F	0	intronic	11.34	NA	2	7
rs2624839	3	50202231	C	T	0.4115	1.06886e-10	0.066546	0.0103062	0.932323	rs2526389	SEMA3F	0	intronic	1.325	NA	2	7
rs3774745	3	50204745	T	C	0.4722	7.16392e-12	-0.0702416	0.0102478	0.723571	rs9858059	SEMA3F	0	intronic	0.523	4	2	7
rs2624838	3	50205642	G	C	0.336	7.52613e-08	0.0576586	0.0107209	0.672907	rs2526389	SEMA3F	0	intronic	1.811	5	2	7
rs2518796	3	50207075	C	T	0.4006	1.4719e-10	0.0660973	0.0103144	0.986964	rs2526389	SEMA3F	0	intronic	1.869	NA	2	5
rs3774749	3	50207227	C	T	0.4732	NA	NA	NA	0.725609	rs9858059	SEMA3F	0	intronic	1.563	4	2	5
rs3774750	3	50208406	G	C	0.4722	1.06795e-11	-0.0696261	0.0102436	0.723571	rs9858059	SEMA3F	0	intronic	8.055	4	2	7
rs2518795	3	50208819	T	C	0.3966	2.14747e-10	0.0655007	0.0103144	0.995633	rs2526389	SEMA3F	0	intronic	2.018	NA	2	5
rs2624835	3	50209049	A	G	0.3231	1.23666e-07	0.0567346	0.010729	0.727439	rs2526389	SEMA3F	0	intronic	17.99	NA	2	5
rs3774751	3	50209053	T	G	0.4662	1.89259e-11	-0.0687867	0.0102451	0.736052	rs1046953	SEMA3F	0	intronic	14.19	2b	2	5
rs1005678	3	50210289	G	C	0.4105	4.49827e-10	0.0642733	0.0103074	0.936436	rs2526389	SEMA3F	0	intronic	0.385	2b	2	5
rs2624833	3	50212512	T	G	0.3221	1.764e-07	0.0561714	0.0107554	0.724916	rs2526389	SEMA3F	0	intronic	14.92	NA	3	4
rs67627084	3	50216114	C	T	0.4602	8.17077e-08	0.0547677	0.0102115	0.963973	rs9858059	SEMA3F	0	intronic	1.552	5	4	5
rs13059311	3	50216421	T	C	0.326	1.19815e-07	0.0567339	0.0107171	0.712248	rs2526389	SEMA3F	0	intronic	3.364	7	4	5
rs9831967	3	50217234	C	T	0.4493	7.12265e-08	0.0550336	0.010214	0.919976	rs9858059	SEMA3F	0	intronic	0.081	4	4	5
rs13085567	3	50217654	C	T	0.4602	8.34597e-08	0.0547303	0.0102119	0.963973	rs9858059	SEMA3F	0	intronic	4.895	5	4	5
rs11714799	3	50217899	T	G	0.4592	7.41169e-08	0.054952	0.0102124	0.959658	rs9858059	SEMA3F	0	intronic	11.37	7	4	5
rs9858297	3	50218879	T	C	0.326	9.56102e-08	0.0571813	0.0107184	0.712248	rs2526389	SEMA3F	0	intronic	3.397	6	4	5
rs13067082	3	50221715	A	G	0.326	8.91227e-08	0.0573216	0.0107191	0.712248	rs2526389	SEMA3F	0	intronic	4.768	4	4	15
rs1046956	3	50222926	A	T	0.329	NA	NA	NA	0.705869	rs2526389	SEMA3F	0	exonic	14.65	4	4	15
rs2073726	3	50223593	T	A	0.4513	5.60923e-08	0.0555159	0.0102224	0.983504	rs9858059	SEMA3F	0	intronic	5.841	5	4	15
rs11717349	3	50223977	C	T	0.4513	5.1818e-08	0.055661	0.0102225	0.983622	rs9858059	SEMA3F	0	intronic	5.839	5	4	15
rs12632110	3	50224225	A	G	0.337	1.41741e-07	0.0563791	0.0107124	0.668134	rs2526389	SEMA3F	0	intronic	3.042	1f	4	15
rs12637671	3	50224562	G	A	0.33	1.10796e-07	0.0568946	0.0107185	0.702023	rs2526389	SEMA3F	0	intronic	9.026	5	4	15
rs11711407	3	50225029	A	G	0.4523	5.3895e-08	0.0555892	0.0102224	0.987684	rs9858059	SEMA3F	0	intronic	3.876	1f	4	15
rs148259784	3	50225607	GAT	G	0.4026	NA	NA	NA	0.618811	rs9858059	SEMA3F	0	UTR3	18.21	NA	4	5
rs14321	3	50226151	T	C	0.326	9.06048e-08	0.0572991	0.0107209	0.712248	rs2526389	SEMA3F	0	UTR3	10.02	5	4	5
rs9858059	3	50227871	C	T	0.4513	2.88078e-08	0.0567375	0.0102257	1	rs9858059	GNAT1	1173	intergenic	1.949	7	5	14
rs3755831	3	50228767	T	G	0.4583	NA	NA	NA	0.971627	rs9858059	GNAT1	277	upstream	6.559	NA	5	14
rs11919418	3	50233215	G	T	0.325	1.43339e-07	0.0563736	0.0107155	0.701112	rs2526389	GNAT1	0	UTR3	9.379	4	2	14
rs13064381	3	50233317	T	C	0.3241	1.25244e-07	0.0566776	0.0107229	0.705113	rs2526389	GNAT1	0	UTR3	5.489	2a	2	14
rs34877766	3	50234126	G	A	0.4573	7.49687e-08	0.0549395	0.010214	0.967516	rs9858059	GNAT1	176	downstream	4.441	1f	1	14
rs6807194	3	50236373	A	G	0.3141	4.5172e-07	0.0543751	0.0107764	0.655216	rs2526389	GNAT1	2423	intergenic	1.82	7	5	14
rs4688745	3	50240338	C	T	0.4414	2.29875e-07	0.052885	0.0102225	0.919247	rs9858059	SLC38A3	2340	intergenic	0.528	NA	2	13
rs1858828	3	50242387	T	G	0.4404	1.7414e-07	0.0534687	0.0102332	0.90762	rs9858059	SLC38A3	291	upstream	5.173	NA	1	12
rs34370846	3	50242801	TC	T	0.3231	NA	NA	NA	0.606212	rs2526389	SLC38A3	0	ncRNA_intronic	5.98	NA	1	11
rs35219849	3	50243801	T	C	0.3121	1.08039e-06	0.0525521	0.0107768	0.649455	rs2526389	SLC38A3	0	ncRNA_intronic	9.207	2b	1	13
rs35137368	3	50243948	A	G	0.3121	1.00808e-06	0.0526988	0.0107767	0.649455	rs2526389	SLC38A3	0	ncRNA_intronic	6.642	4	1	13
rs2236940	3	50244080	A	G	0.3231	1.02631e-06	0.0526004	0.0107644	0.604844	rs2526389	SLC38A3	0	ncRNA_intronic	0.386	5	1	13
rs2236942	3	50248807	C	G	0.4404	4.69802e-07	0.0514921	0.0102202	0.907249	rs9858059	SLC38A3	0	ncRNA_intronic	2.685	4	2	14
rs58648044	3	50248954	G	T	0.3241	1.53825e-06	0.0517075	0.0107585	0.601436	rs2526389	SLC38A3	0	ncRNA_intronic	4.876	4	2	14
rs2282749	3	50250837	C	T	0.4473	5.23863e-07	0.0512189	0.0102083	0.879435	rs9858059	SLC38A3	0	ncRNA_intronic	1.962	5	2	15
rs149350762	4	89455635	TG	T	0.1332	NA	NA	NA	0.78873	rs57672162	HERC3	0	intronic	0.468	NA	1	15
rs7435410	4	89456219	A	G	0.1899	NA	NA	NA	0.654221	rs57672162	HERC3	0	intronic	1.139	6	2	15
rs11735201	4	89456677	C	G	0.2097	7.82993e-07	-0.0614947	0.0124494	0.65427	rs57672162	HERC3	0	intronic	1.54	1f	5	15
rs11736472	4	89458051	A	G	0.1531	8.07582e-08	-0.072137	0.0134448	0.969513	rs57672162	HERC3	0	intronic	2.707	6	5	15
rs57672162	4	89459723	T	C	0.1511	3.70577e-08	-0.0743563	0.0135087	1	rs57672162	HERC3	0	intronic	3.301	5	5	15
rs2904165	4	89459936	T	C	0.2117	NA	NA	NA	0.646145	rs57672162	HERC3	0	intronic	5.486	NA	5	15
rs59143108	4	89461624	A	G	0.1352	8.12033e-08	-0.0751409	0.0140072	0.86379	rs57672162	HERC3	0	intronic	1.502	7	5	15
rs6815479	4	89462728	G	C	0.1441	8.9561e-08	-0.072922	0.0136386	0.930743	rs57672162	HERC3	0	intronic	1.231	7	5	15
rs6815502	4	89462762	T	C	0.1342	8.6548e-08	-0.0749644	0.0140044	0.856296	rs57672162	HERC3	0	intronic	2.116	6	5	15
rs140335528	4	89463196	A	G	0.1342	8.62459e-08	-0.0749735	0.0140044	0.856296	rs57672162	HERC3	0	intronic	4.451	6	5	15
rs4693963	4	89464245	C	T	0.1441	8.32211e-08	-0.073116	0.013641	0.930743	rs57672162	HERC3	0	intronic	6.38	6	5	15
rs11937028	4	89464690	G	C	0.1441	8.38474e-08	-0.0731184	0.0136449	0.930743	rs57672162	HERC3	0	intronic	5.043	7	5	15
rs142428309	4	89464995	T	C	0.1441	1.00624e-07	-0.0726736	0.0136461	0.930743	rs57672162	HERC3	0	intronic	1.82	6	5	15
rs11932693	4	89466335	G	A	0.1441	NA	NA	NA	0.930743	rs57672162	HERC3	0	intronic	0.143	6	5	15
rs78011872	4	89470295	C	A	0.1352	9.85865e-08	-0.0745899	0.0139962	0.84818	rs57672162	HERC3	0	intronic	2.84	7	14	15
rs569448170	4	89470471	TA	TAA	0.1541	NA	NA	NA	0.696919	rs57672162	HERC3	0	intronic	NA	NA	14	15
rs568267664	4	89470471	TA	T	0.000994	NA	NA	NA	0.696919	rs57672162	HERC3	0	intronic	0.7	NA	14	15
rs113671931	4	89471290	C	A	0.1352	1.01757e-07	-0.0745434	0.0140025	0.84818	rs57672162	HERC3	0	intronic	2.617	3a	7	15
rs200889323	4	89471628	C	T	0.1352	6.37421e-08	-0.0758176	0.0140196	0.84818	rs57672162	HERC3	0	intronic	7.262	7	14	15
rs6853971	4	89473400	T	C	0.1342	7.29881e-08	-0.075454	0.0140154	0.856296	rs57672162	HERC3	0	intronic	1.212	6	14	15
rs6854187	4	89473550	C	T	0.1352	NA	NA	NA	0.84818	rs57672162	HERC3	0	intronic	8.415	6	14	15
rs112273646	4	89475042	T	C	0.1342	7.92113e-08	-0.0754539	0.0140538	0.840965	rs57672162	HERC3	0	intronic	2.769	7	14	15
rs533491863	4	89476432	C	CA	0.1372	NA	NA	NA	0.801657	rs57672162	HERC3	0	intronic	0.606	NA	14	15
rs11929822	4	89477002	G	A	0.1332	6.15547e-08	-0.0761166	0.0140586	0.833789	rs57672162	HERC3	0	intronic	5.577	7	14	15
rs3846282	4	89478950	A	G	0.172	3.77593e-08	-0.0712594	0.0129539	0.91265	rs6857847	HERC3	0	intronic	6.876	6	14	15
rs72663428	4	89480483	G	C	0.172	3.51166e-08	-0.0713575	0.0129416	0.91265	rs6857847	HERC3	0	intronic	11.62	6	7	15
rs60619261	4	89481472	A	T	0.172	3.20151e-08	-0.0715706	0.0129421	0.91265	rs6857847	HERC3	0	intronic	10.39	7	9	15
rs7673787	4	89482324	T	G	0.172	3.15705e-08	-0.0716033	0.0129423	0.91265	rs6857847	HERC3	0	intronic	4.02	5	9	15
rs143525176	4	89482343	TTTTTAAGTA	T	0.172	NA	NA	NA	0.91265	rs6857847	HERC3	0	intronic	1.624	NA	9	15
rs7664903	4	89484429	C	T	0.172	3.39842e-08	-0.0714285	0.012941	0.91265	rs6857847	HERC3	0	intronic	7.405	6	14	15
rs72663434	4	89485105	A	G	0.172	3.08405e-08	-0.0716565	0.0129423	0.91265	rs6857847	HERC3	0	intronic	3.662	7	14	15
rs6856119	4	89488231	A	T	0.172	2.83508e-08	-0.071846	0.0129421	0.91265	rs6857847	HERC3	0	intronic	0.703	7	7	15
rs58572875	4	89489489	A	G	0.172	3.81619e-08	-0.0711871	0.0129451	0.91265	rs6857847	HERC3	0	intronic	5.9	7	5	15
rs3846283	4	89491528	A	T	0.171	2.46623e-08	-0.0722431	0.0129569	0.919661	rs6857847	HERC3	0	intronic	12.18	5	5	15
rs3846284	4	89491616	C	T	0.171	2.40137e-08	-0.0723065	0.0129575	0.919661	rs6857847	HERC3	0	intronic	0.808	NA	5	15
rs6815475	4	89492807	T	C	0.171	2.2132e-08	-0.0724983	0.012959	0.919661	rs6857847	HERC3	0	intronic	0.822	7	5	15
rs6821633	4	89493558	T	C	0.168	2.83855e-08	-0.0721297	0.0129937	0.955727	rs6857847	HERC3	0	intronic	0.455	6	5	15
rs201063845	4	89493967	A	AT	0.168	NA	NA	NA	0.970406	rs6857847	HERC3	0	intronic	0.253	NA	5	15
rs74408464	4	89493967	A	T	0.09543	NA	NA	NA	0.970406	rs6857847	HERC3	0	NA	0.01	6	5	15
rs6532072	4	89497079	C	T	0.169	1.29811e-08	-0.0736405	0.0129505	0.992625	rs6857847	HERC3	0	intronic	0.865	7	5	15
rs6857847	4	89514572	A	G	0.17	4.98604e-09	-0.0755447	0.0129188	1	rs6857847	HERC3	0	UTR5	7.885	1b	1	1
rs17737045	4	89524695	G	A	0.171	6.44414e-09	-0.0748616	0.0128965	0.992749	rs6857847	HERC3	0	intronic	0.978	7	4	5
rs17799056	4	89527323	A	G	0.171	1.29679e-08	-0.0735091	0.012927	0.992749	rs6857847	HERC3	0	intronic	0.073	7	4	4
rs560540006	4	89528323	GGTGTGTGTGT	GGTGTGTGT	0.2356	NA	NA	NA	0.623565	rs6857847	HERC3	0	intronic	NA	NA	3	4
rs530145879	4	89528323	GGTGTGTGTGT	GGTGTGT	0.03082	NA	NA	NA	0.623565	rs6857847	HERC3	0	intronic	NA	NA	3	4
rs17799176	4	89530825	G	C	0.1571	1.95205e-06	-0.0650347	0.0136676	0.770549	rs6857847	HERC3	0	intronic	3.224	2b	2	5
rs76014371	4	89532119	A	G	0.1571	2.07805e-06	-0.0648487	0.0136648	0.770549	rs6857847	HERC3	0	intronic	6.252	5	2	7
rs75049279	4	89536832	G	T	0.1571	2.29738e-06	-0.0645502	0.0136605	0.770549	rs6857847	HERC3	0	intronic	5.363	7	4	5
rs2869663	4	89542281	T	C	0.2127	6.57711e-08	-0.0666576	0.0123386	0.702444	rs6857847	HERC3	0	intronic	0.345	6	4	5
rs6829597	4	89546267	A	G	0.1571	2.29276e-06	-0.0645856	0.0136668	0.770549	rs6857847	HERC3	0	intronic	11.61	7	4	15
rs144915135	4	89548911	CAGGT	C	0.1571	NA	NA	NA	0.770549	rs6857847	HERC3	0	intronic	0.759	NA	4	15
rs76078121	4	89553500	C	A	0.1571	3.71947e-06	-0.0631095	0.013641	0.770549	rs6857847	HERC3	0	intronic	1.777	7	4	15
rs11939326	4	89554591	A	G	0.1571	3.08364e-06	-0.0636581	0.0136454	0.770549	rs6857847	HERC3	0	intronic	0.212	6	4	15
rs142084827	4	89558823	G	A	0.1571	3.31918e-06	-0.0634348	0.0136419	0.770549	rs6857847	HERC3	0	intronic	9.789	6	5	15
rs79496433	4	89559172	A	C	0.1571	2.83855e-06	-0.0638969	0.0136469	0.770549	rs6857847	HERC3	0	intronic	4.059	6	5	15
rs6839006	4	89559620	G	A	0.1571	3.04292e-06	-0.0636994	0.0136463	0.770549	rs6857847	HERC3	0	intronic	3.352	7	5	15
rs10016030	4	89566203	T	C	0.1839	6.51875e-06	-0.0577725	0.0128132	0.625603	rs6857847	HERC3	0	intronic	3.168	7	5	15
rs3775412	4	89568146	G	C	0.1561	3.1024e-06	-0.0636434	0.0136459	0.764059	rs6857847	HERC3	0	intronic	3.395	4	2	15
rs76965095	4	89570595	A	G	0.1561	3.47129e-06	-0.0633057	0.0136412	0.764059	rs6857847	HERC3	0	intronic	3.711	5	4	15
rs11947594	4	89571448	A	G	0.1561	3.42974e-06	-0.0633539	0.0136443	0.764059	rs6857847	HERC3	0	intronic	0.05	5	4	5
rs2282593	4	89576581	T	C	0.1561	2.89834e-06	-0.0638306	0.0136452	0.764059	rs6857847	HERC3	0	intronic	2.366	NA	4	4
rs74519578	4	89582440	G	A	0.1561	3.1288e-06	-0.0635964	0.0136409	0.764059	rs6857847	HERC3	0	intronic	0.201	2b	2	5
rs10516814	4	89586976	C	T	0.1561	2.53873e-06	-0.064232	0.0136519	0.764059	rs6857847	HERC3	0	intronic	9.806	6	4	5
rs10516817	4	89588067	A	G	0.1561	2.43853e-06	-0.0642576	0.0136335	0.764059	rs6857847	HERC3	0	intronic	0.958	6	4	5
rs3775409	4	89594639	T	C	0.1551	5.8085e-06	-0.0620968	0.0136981	0.744593	rs6857847	HERC3	0	intronic	0.905	NA	4	5
rs2924353	4	89598519	A	G	0.2157	7.04943e-08	-0.0663502	0.0123101	0.661801	rs6857847	HERC3	0	intronic	8.208	NA	4	5
rs2282589	4	89598740	G	A	0.1551	4.99303e-06	-0.0625289	0.0136972	0.744593	rs6857847	HERC3	0	intronic	5.638	NA	4	5
rs3017919	4	89599570	A	G	0.2157	6.62394e-08	-0.066491	0.0123107	0.661801	rs6857847	HERC3	0	intronic	3.804	NA	4	4
rs10516819	4	89599615	A	G	0.1551	5.17969e-06	-0.062419	0.0136963	0.744593	rs6857847	HERC3	0	intronic	7.036	7	4	4
rs3017918	4	89599839	T	A	0.2157	6.99823e-08	-0.0663653	0.0123099	0.661801	rs6857847	HERC3	0	intronic	4.66	6	4	4
rs3017917	4	89600820	A	C	0.2157	6.02271e-08	-0.0667205	0.0123143	0.661801	rs6857847	HERC3	0	intronic	0.628	NA	4	4
rs2972038	4	89603085	C	T	0.2157	NA	NA	NA	0.661801	rs6857847	HERC3	0	intronic	9.05	7	4	4
rs112392762	4	89603595	T	A	0.1551	3.83009e-06	-0.0633328	0.0137072	0.744593	rs6857847	HERC3	0	intronic	2.046	7	4	5
rs2924363	4	89605271	T	C	0.2187	1.9817e-07	-0.0635993	0.0122282	0.641628	rs6857847	HERC3	0	intronic	6.109	7	4	5
rs139475837	4	89606914	A	AAATAAT	0.1441	NA	NA	NA	0.638161	rs6857847	HERC3	0	intronic	9.066	NA	4	5
rs1020592	4	89612380	G	A	0.2147	NA	NA	NA	0.652283	rs6857847	HERC3	0	intronic	3.972	7	4	5
rs1541374	4	106048360	T	G	0.3141	5.08603e-08	0.0581361	0.0106705	0.766996	rs2189234	RP11-556I14.1	7202	intergenic	2.92	NA	5	15
rs5860793	4	106050965	GC	G	0.3161	NA	NA	NA	0.766562	rs2189234	AC004069.2	7471	intergenic	0.824	NA	2	15
rs7661349	4	106066982	T	C	0.3419	1.55095e-10	0.0674648	0.0105409	0.8714	rs2189234	TET2	49	upstream	9.368	4	1	1
rs202087309	4	106073735	T	TTTTC	0.3946	NA	NA	NA	0.692219	rs2189234	TET2	0	intronic	0.804	NA	5	5
rs6533181	4	106074826	T	G	0.339	9.06403e-11	0.0683484	0.0105447	0.884215	rs2189234	TET2	0	intronic	1.461	5	1	5
rs2189234	4	106075498	T	G	0.3698	3.14337e-12	0.0731507	0.0104933	1	rs2189234	TET2	0	intronic	2.43	NA	1	5
rs13123752	4	106082120	G	A	0.3698	3.43163e-12	0.0730053	0.0104911	0.992028	rs2189234	TET2	0	intronic	0.221	6	5	5
rs6818637	4	106097339	T	C	0.336	8.82767e-11	0.0685986	0.0105768	0.858225	rs2189234	TET2:TET2-AS1	00:00:00	ncRNA_intronic	0.69	7	4	15
rs10461139	4	106105299	A	G	0.336	7.34871e-11	0.0689059	0.0105792	0.858225	rs2189234	TET2	0	intronic	2.605	6	5	5
rs13109676	4	106108032	G	C	0.336	9.21499e-11	0.0685319	0.0105771	0.858225	rs2189234	TET2	0	intronic	0.289	4	5	5
rs4699165	4	106109381	A	G	0.336	9.62874e-11	0.0684557	0.0105761	0.858225	rs2189234	TET2	0	intronic	1.572	7	4	5
rs11726786	4	106120756	G	T	0.3509	1.86397e-10	0.0671804	0.0105428	0.810089	rs2189234	TET2	0	intronic	0.22	6	4	5
rs559541049	4	106121799	GTTTTGT	GTTTTGTTTTTGT	0.3499	NA	NA	NA	0.806735	rs2189234	TET2	0	intronic	NA	NA	4	5
rs11721948	4	106125309	T	C	0.3499	1.65091e-10	0.0673752	0.0105426	0.806735	rs2189234	TET2	0	intronic	0.809	7	4	5
rs34104813	4	106127121	T	C	0.3499	3.92243e-10	0.0659709	0.0105434	0.800414	rs2189234	TET2	0	intronic	0.564	7	4	5
rs62331159	4	106128108	A	G	0.3728	1.42142e-09	0.063166	0.0104354	0.713973	rs2189234	TET2	0	intronic	13.33	7	4	5
rs6855629	4	106134316	A	G	0.3728	1.5793e-09	0.0629807	0.0104341	0.713973	rs2189234	TET2	0	intronic	2.72	6	4	5
rs62332760	4	106135316	T	G	0.3728	1.59012e-09	0.0629684	0.010434	0.713973	rs2189234	TET2	0	intronic	8.894	6	4	5
rs62332762	4	106143492	T	C	0.3787	1.61803e-10	0.0663602	0.0103788	0.707375	rs2726485	TET2	0	intronic	0.853	7	5	15
rs12645144	4	106152111	T	G	0.3718	NA	NA	NA	0.717664	rs2189234	TET2	0	intronic	2.706	7	5	5
rs55838312	4	106164284	G	T	0.3718	1.14482e-09	0.0634913	0.0104293	0.717664	rs2189234	TET2	0	intronic	3.119	5	4	5
rs138432608	4	106172783	CTGTT	C	0.3718	NA	NA	NA	0.717664	rs2189234	TET2	0	intronic	1.051	NA	4	5
rs2454206	4	106196951	G	A	0.3718	2.86571e-09	0.061907	0.0104236	0.717664	rs2189234	TET2	0	exonic	0.171	7	4	4
rs2647257	4	106199505	T	A	0.3718	3.65893e-09	0.0614849	0.0104231	0.717664	rs2189234	TET2	0	UTR3	13.4	7	4	5
rs2647251	4	106204020	C	A	0.3708	4.06191e-09	0.0613033	0.0104228	0.714355	rs2189234	TET2	3046	intergenic	8.112	6	5	15
rs2454202	4	106205280	T	C	0.4274	1.00446e-10	0.0663618	0.0102628	0.713236	rs2189234	TET2	4306	intergenic	0.074	6	5	15
rs2466919	4	106205295	T	A	0.3539	NA	NA	NA	0.609615	rs2189234	TET2	4321	intergenic	7.03	6	5	15
rs547944396	4	106208902	GTTTT	GTTT	0.4304	NA	NA	NA	0.690837	rs2189234	RN7SL89P	5912	intergenic	NA	NA	5	15
rs2647268	4	106211443	A	G	0.3718	NA	NA	NA	0.71066	rs2189234	RN7SL89P	3371	intergenic	4.042	7	5	15
rs2726491	4	106212562	A	G	0.3708	5.88439e-09	0.0606507	0.0104211	0.714355	rs2189234	RN7SL89P	2252	intergenic	0.442	7	5	15
rs144109471	4	106214475	T	TA	0.3708	NA	NA	NA	0.714355	rs2189234	RN7SL89P	339	upstream	2.03	NA	5	15
rs57692580	4	106214476	A	T	0.3956	1.24817e-09	0.0631959	0.0104044	0.737	rs2189234	RN7SL89P	338	upstream	4.396	6	5	15
rs57395720	4	106215108	TC	T	0.3926	NA	NA	NA	0.778299	rs2189234	RN7SL89P	7	downstream	0.015	NA	5	15
rs200768290	4	106215109	C	T	0.4125	NA	NA	NA	0.735274	rs2189234	RN7SL89P	8	downstream	0.036	6	5	15
rs2647228	4	106215370	A	T	0.4076	1.42094e-09	0.0626865	0.0103561	0.753171	rs2189234	RN7SL89P	269	downstream	0.67	6	5	15
rs13148166	4	106215673	G	T	0.4066	1.212e-09	0.0629603	0.0103576	0.749406	rs2189234	RN7SL89P	572	downstream	0.902	7	7	15
rs12639764	4	106216205	C	T	0.3767	6.91157e-09	0.0602369	0.0103981	0.700298	rs2189234	RN7SL89P	1104	intergenic	6.393	6	5	15
rs2088483	4	106216367	C	T	0.3857	5.12834e-09	0.0607433	0.010396	0.672537	rs2189234	RN7SL89P	1266	intergenic	1.275	NA	5	15
rs13103161	4	106216459	A	T	0.3757	7.4127e-09	0.060114	0.010398	0.696031	rs2189234	RN7SL89P	1358	intergenic	4.868	6	5	15
rs2101975	4	106216667	G	A	0.4294	8.67688e-11	0.0666154	0.0102669	0.70121	rs2726485	RN7SL89P	1566	intergenic	1.462	NA	5	15
rs544505467	4	106216800	T	TA	0.3738	NA	NA	NA	0.671761	rs2189234	RN7SL89P	1699	intergenic	3.1	NA	5	15
rs2647239	4	106217349	A	G	0.4195	NA	NA	NA	0.719766	rs2189234	RN7SL89P	2248	intergenic	0.709	NA	5	15
rs2726513	4	106217358	G	T	0.4026	NA	NA	NA	0.760028	rs2726485	RN7SL89P	2257	intergenic	0.974	NA	5	15
rs34248068	4	106217588	A	AAT	0.3738	NA	NA	NA	0.689451	rs2189234	RN7SL89P	2487	intergenic	0.439	NA	5	15
rs11097884	4	106219352	C	G	0.3996	2.18425e-08	0.057575	0.0102872	0.860751	rs2726485	RN7SL89P	4251	intergenic	0.837	7	9	15
rs2726525	4	106220934	A	G	0.3787	8.60111e-08	0.0556927	0.010402	0.869229	rs2726485	RN7SL89P	5833	intergenic	1.641	NA	9	15
rs2726523	4	106221518	G	T	0.3787	8.56429e-08	0.0556982	0.0104015	0.869229	rs2726485	RN7SL89P	6417	intergenic	1.155	6	9	15
rs138383553	4	106230264	T	G	0.3728	NA	NA	NA	0.855884	rs2726485	RN7SL89P	15163	intergenic	0.781	7	15	15
rs13115934	4	106230708	C	T	0.3688	1.72801e-07	0.0547294	0.0104716	0.84259	rs2726485	RN7SL89P	15607	intergenic	0.988	6	15	15
rs2647261	4	106233359	A	G	0.3688	1.61721e-07	0.0548589	0.0104719	0.84259	rs2726485	RN7SL89P	18258	intergenic	0.549	NA	9	15
rs11732215	4	106234854	C	T	0.3688	NA	NA	NA	0.84259	rs2726485	RN7SL89P	19753	intergenic	1.002	6	5	15
rs116400099	4	106234885	G	T	0.3688	2.05152e-07	0.0544088	0.0104741	0.84259	rs2726485	RN7SL89P	19784	intergenic	6.358	7	5	15
rs2955171	4	106237555	G	A	0.3767	1.16816e-07	0.0551051	0.0104003	0.877745	rs2726485	RN7SL89P	22454	intergenic	2.988	NA	5	15
rs2647231	4	106240331	T	C	0.3767	1.11704e-07	0.0551894	0.0104002	0.877745	rs2726485	RN7SL89P	25230	intergenic	0.549	7	5	15
rs70964647	4	106243119	AG	A	0.3748	NA	NA	NA	0.878171	rs2726485	RN7SL89P	28018	intergenic	0.428	NA	5	15
rs12645531	4	106244716	G	A	0.3767	1.09327e-07	0.0552273	0.0103996	0.877745	rs2726485	RN7SL89P	29615	intergenic	1.404	7	5	15
rs374086027	4	106245297	A	AATACT	0.3668	NA	NA	NA	0.857036	rs2726485	RN7SL89P	30196	intergenic	2.576	NA	5	15
rs35740007	4	106245326	G	T	0.4225	3.43525e-08	0.0566234	0.0102622	0.834199	rs2726485	RN7SL89P	30225	intergenic	1.29	7	5	15
rs2647258	4	106248230	C	T	0.3936	1.93315e-08	0.0582422	0.0103673	0.948073	rs2726485	RN7SL89P	33129	intergenic	0.509	6	5	15
rs34985809	4	106248510	AG	A	0.3936	NA	NA	NA	0.948073	rs2726485	RN7SL89P	33409	intergenic	3.977	NA	5	15
rs34683418	4	106249568	A	AC	0.3936	NA	NA	NA	0.948073	rs2726485	RN7SL89P	34467	intergenic	0.896	NA	5	15
rs2726476	4	106251109	A	C	0.3936	2.45638e-08	0.0578027	0.0103657	0.948073	rs2726485	RN7SL89P	36008	intergenic	1.273	7	5	15
rs36131630	4	106251541	T	C	0.3936	2.18574e-08	0.058018	0.0103666	0.948073	rs2726485	RN7SL89P	36440	intergenic	0.514	7	5	15
rs77046283	4	106251831	C	G	0.3748	1.85254e-07	0.0542229	0.0104004	0.878525	rs2726485	RN7SL89P	36730	intergenic	0.401	7	5	15
rs2647260	4	106254352	T	G	0.3757	1.13607e-07	0.0551561	0.0104	0.88188	rs2726485	PPA2	35881	intergenic	2.748	NA	5	15
rs2726478	4	106254606	A	T	0.3926	1.23992e-07	0.0542819	0.0102661	0.911974	rs2726485	PPA2	35627	intergenic	6.461	6	5	15
rs113839066	4	106255725	C	CCAACTT	0.3917	NA	NA	NA	0.908026	rs2726485	PPA2	34508	intergenic	2.539	NA	5	15
rs2726480	4	106256296	G	A	0.3917	5.41666e-08	0.0559071	0.0102826	0.908026	rs2726485	PPA2	33937	intergenic	1.454	6	5	15
rs2647259	4	106256521	A	C	0.4085	4.73483e-07	0.0516887	0.0102623	0.755773	rs2726485	PPA2	33712	intergenic	1.065	NA	5	15
rs2466917	4	106257007	C	A	0.3936	2.20012e-08	0.0580051	0.0103664	0.948073	rs2726485	PPA2	33226	intergenic	0.072	6	5	15
4:106258141:A:C	4	106258141	A	C	0.3877	NA	NA	NA	0.925375	rs2726485	PPA2	32092	NA	5.221	3a	5	15
4:106258141:A:G	4	106258141	A	G	0.006958	NA	NA	NA	0.925375	rs2726485	PPA2	32092	intergenic	4.876	NA	5	15
rs2647233	4	106258728	C	T	0.3917	4.48157e-08	0.0562596	0.0102837	0.908026	rs2726485	PPA2	31505	intergenic	2.561	6	5	15
rs2726481	4	106259572	C	T	0.3767	8.65289e-08	0.0556759	0.010401	0.885605	rs2726485	PPA2	30661	intergenic	4.106	6	5	15
rs2647234	4	106260991	C	T	0.4066	1.58804e-08	0.0580202	0.0102658	1	rs2726485	PPA2	29242	intergenic	4.022	7	5	15
rs2647235	4	106262836	A	G	0.3748	8.63739e-08	0.055686	0.0104022	0.878908	rs2726485	PPA2	27397	intergenic	1.103	5	5	15
rs2647236	4	106262888	C	T	0.3748	8.65757e-08	0.0556791	0.0104018	0.878908	rs2726485	PPA2	27345	intergenic	0.037	5	5	15
rs2726485	4	106263450	G	T	0.4066	8.27018e-09	0.0591699	0.0102675	1	rs2726485	PPA2	26783	intergenic	1.838	7	5	15
rs2647237	4	106264589	C	T	0.4225	3.14488e-08	0.0567852	0.0102627	0.841855	rs2726485	PPA2	25644	intergenic	13.91	4	5	15
rs2647262	4	106267237	A	T	0.3767	1.27597e-07	0.0549191	0.0103969	0.885605	rs2726485	PPA2	22996	intergenic	1.956	4	5	15
rs2647263	4	106267729	C	T	0.4046	1.16059e-08	0.0585654	0.0102649	0.991786	rs2726485	PPA2	22504	intergenic	4.744	7	5	15
rs2647266	4	106270291	G	A	0.3887	4.70697e-08	0.0560966	0.0102703	0.913022	rs2726485	PPA2	19942	intergenic	4.479	5	5	15
rs2726489	4	106270884	A	G	0.3887	6.56064e-08	0.0555059	0.0102735	0.913022	rs2726485	PPA2	19349	intergenic	0.534	7	5	15
rs2726490	4	106271522	C	T	0.3887	7.18177e-08	0.0553362	0.010273	0.913022	rs2726485	PPA2	18711	intergenic	5.859	6	5	15
rs528024577	4	106276493	TTTTG	TTTTGTTTG	0.00497	NA	NA	NA	0.85461	rs2726485	PPA2	13740	NA	NA	NA	5	15
rs146234367	4	106276493	TTTTG	T	0.3917	NA	NA	NA	0.85461	rs2726485	PPA2	13740	intergenic	2.406	NA	5	15
rs2726527	4	106293180	A	G	0.3648	5.72319e-07	0.0525943	0.0105182	0.749256	rs2726485	PPA2	0	intronic	1.52	7	2	5
rs28706424	4	106296729	T	C	0.3598	1.28178e-06	0.0509761	0.0105267	0.711288	rs2726485	PPA2	0	intronic	0.043	7	4	5
rs2636699	4	106312813	T	C	0.3598	NA	NA	NA	0.712294	rs2726485	PPA2	0	intronic	2.032	7	4	5
rs2713857	4	106314808	T	A	0.3598	4.52391e-06	0.0482575	0.0105234	0.712294	rs2726485	PPA2	0	intronic	4.747	7	4	5
rs2726528	4	106316427	T	C	0.3588	4.67064e-06	0.0481893	0.0105238	0.709656	rs2726485	PPA2	0	intronic	3.112	6	1	5
rs2726470	4	106335951	A	G	0.3608	3.96414e-06	0.0485404	0.0105219	0.707888	rs2726485	PPA2	0	intronic	1.711	NA	4	4
rs11743328	5	112015555	C	T	0.1849	1.45843e-06	-0.06497	0.0134881	0.773707	rs56335290	APC	27639	intergenic	1.49	6	5	15
rs56335290	5	112036634	A	C	0.2207	2.595e-08	-0.068322	0.0122732	1	rs56335290	APC	6560	intergenic	0.446	6	5	15
rs149405312	5	112121958	G	GT	0.2316	NA	NA	NA	0.9051	rs56335290	APC	0	intronic	2.434	NA	4	5
rs459552	5	112176756	T	A	0.2346	1.08843e-07	-0.0642076	0.0120889	0.891135	rs56335290	APC:CTC-554D6.1	00:00:00	exonic	18.18	7	4	5
rs185123	5	139517197	C	T	0.4871	NA	NA	NA	0.683713	rs6870103	IGIP	8805	intergenic	2.299	6	5	15
rs155948	5	139519181	A	G	0.4861	NA	NA	NA	0.680789	rs6870103	IGIP	10789	intergenic	13.74	NA	5	15
rs155947	5	139520556	T	C	0.4871	NA	NA	NA	0.683713	rs6870103	IGIP	12164	intergenic	2.277	NA	2	15
rs156090	5	139521684	C	T	0.4871	NA	NA	NA	0.683713	rs6870103	IGIP	13292	intergenic	1.385	6	5	15
rs152409	5	139521808	C	T	0.4871	NA	NA	NA	0.683713	rs6870103	IGIP	13416	intergenic	4.922	7	5	15
rs155949	5	139523684	G	A	0.4851	NA	NA	NA	0.686426	rs6870103	CTB-131B5.5	13219	intergenic	13.93	5	5	14
rs34013453	5	139524012	T	TG	0.4851	NA	NA	NA	0.686426	rs6870103	CTB-131B5.5	12891	intergenic	2.276	NA	5	14
rs249616	5	139529656	T	C	0.4891	NA	NA	NA	0.687391	rs6870103	CTB-131B5.5	7247	intergenic	4.73	5	5	14
rs155943	5	139529987	T	A	0.4851	NA	NA	NA	0.686426	rs6870103	CTB-131B5.5	6916	intergenic	1.776	5	5	14
rs269767	5	139536922	G	A	0.4742	3.39864e-09	0.0603157	0.0102038	0.818689	rs6870103	CTB-131B5.5	0	ncRNA_exonic	6.978	NA	1	1
rs270162	5	139539090	T	C	0.4712	2.69833e-09	0.0607267	0.0102079	0.826743	rs6870103	CTB-131B5.5	0	ncRNA_intronic	8.447	2b	5	15
rs199152	5	139539235	G	A	0.4742	2.67723e-09	0.0607352	0.0102072	0.818689	rs6870103	CTB-131B5.5	0	ncRNA_intronic	2.102	NA	5	15
rs175086	5	139543091	G	A	0.4712	2.06214e-09	0.0611799	0.0102088	0.819868	rs6870103	CTB-131B5.5	0	ncRNA_exonic	0.526	7	5	15
rs4463213	5	139545748	G	A	0.4493	4.86622e-10	0.0637222	0.0102392	0.951323	rs6870103	CTB-131B5.5	0	ncRNA_exonic	5.225	5	2	15
rs34538156	5	139546611	G	GGCA	0.4453	NA	NA	NA	0.943869	rs6870103	CTB-131B5.5	0	ncRNA_exonic	5.496	NA	5	15
rs7726176	5	139547971	T	A	0.4493	4.33117e-10	0.063917	0.0102405	0.951323	rs6870103	CTB-131B5.5	0	ncRNA_intronic	16.53	4	2	15
rs2436391	5	139557385	C	T	0.4463	2.32704e-10	0.0648912	0.0102384	0.962535	rs6870103	CYSTM1	0	intronic	9.115	NA	1	15
rs11748023	5	139558584	C	T	0.4473	2.00973e-10	0.065121	0.0102382	0.966369	rs6870103	CYSTM1	0	intronic	0.31	5	2	5
rs11745502	5	139558808	A	G	0.4463	NA	NA	NA	0.962535	rs6870103	CYSTM1	0	intronic	0.061	6	5	5
rs11750229	5	139559014	T	G	0.4473	2.12723e-10	0.0650344	0.0102386	0.966369	rs6870103	CYSTM1	0	intronic	0.655	7	5	5
rs527660563	5	139563972	GT	G	0.4781	NA	NA	NA	0.794914	rs6870103	CYSTM1	0	intronic	2.242	NA	5	15
rs36159423	5	139572854	A	ATTGT	0.4453	NA	NA	NA	0.966382	rs6870103	CYSTM1	0	intronic	8.139	NA	5	5
rs35302135	5	139577374	T	TA	0.4473	NA	NA	NA	0.966369	rs6870103	CYSTM1	0	intronic	0.632	NA	4	5
rs80301281	5	139579687	TG	T	0.4453	NA	NA	NA	0.973529	rs6870103	CYSTM1	0	intronic	1.571	NA	5	5
rs421211	5	139581773	G	A	0.4473	1.90491e-10	0.0652166	0.01024	0.966369	rs6870103	CYSTM1:CTB-131B5.2	00:00:00	ncRNA_exonic	0.076	2b	4	5
rs397463	5	139584275	C	G	0.4463	2.06075e-10	0.0650923	0.0102399	0.962535	rs6870103	CYSTM1	0	intronic	5.031	7	4	15
rs545364328	5	139586192	GTTGTTTGT	GTTGT	0.495	NA	NA	NA	0.792558	rs6870103	CYSTM1	0	NA	NA	NA	5	15
rs565164149	5	139586192	GTTGTTTGT	GTTGTTTGTTTGTTTGT	0.01392	NA	NA	NA	0.792558	rs6870103	CYSTM1	0	NA	NA	NA	5	15
rs557329292	5	139586192	GTTGTTTGT	G	0.001988	NA	NA	NA	0.792558	rs6870103	CYSTM1	0	intronic	6.891	NA	5	15
rs577308504	5	139586192	GTTGTTTGTTTGT	G	0.00994	NA	NA	NA	0.792558	rs6870103	CYSTM1	0	NA	4.494	NA	5	15
rs2436390	5	139586501	G	A	0.4473	1.83362e-10	0.065278	0.0102402	0.966369	rs6870103	CYSTM1	0	intronic	0.91	NA	5	15
rs12717951	5	139589309	G	A	0.4463	1.77381e-10	0.0653328	0.0102407	0.962535	rs6870103	CYSTM1	0	intronic	0.767	7	5	15
rs5871729	5	139590104	CT	C	0.4523	NA	NA	NA	0.939338	rs6870103	CYSTM1	0	intronic	0.077	NA	5	15
rs11334586	5	139594215	TA	T	0.4443	NA	NA	NA	0.977402	rs6870103	CYSTM1	0	intronic	1.003	NA	2	15
rs10060071	5	139599097	C	T	0.4433	1.68629e-10	0.0654207	0.010242	0.973619	rs6870103	CYSTM1	0	intronic	0.986	2b	2	7
rs10701101	5	139609242	C	CGTTA	0.4433	NA	NA	NA	0.973619	rs6870103	CYSTM1	0	intronic	0.151	NA	5	15
rs4913077	5	139614795	C	T	0.4443	1.40519e-10	0.0657169	0.0102437	0.977402	rs6870103	CYSTM1	0	intronic	3.205	5	5	15
rs11310816	5	139614993	CT	C	0.4493	NA	NA	NA	0.935173	rs6870103	CYSTM1	0	intronic	2.216	NA	5	15
rs12188849	5	139621570	A	G	0.4443	1.27649e-10	0.0658682	0.010244	0.977402	rs6870103	CYSTM1	0	intronic	1.982	5	2	7
rs7717576	5	139623591	A	G	0.4453	3.20698e-10	0.0643615	0.0102349	0.973529	rs6870103	CYSTM1	0	downstream	1.038	5	4	5
rs7732649	5	139623592	A	C	0.4453	1.93961e-10	0.0651867	0.0102397	0.973529	rs6870103	CYSTM1	0	downstream	2.123	5	4	5
rs1142828	5	139623901	T	G	0.4443	1.41467e-10	0.0657062	0.0102437	0.977402	rs6870103	CYSTM1	0	downstream	0.564	7	4	5
rs9686454	5	139627813	C	T	0.4443	1.31052e-10	0.0658324	0.0102448	0.977402	rs6870103	CYSTM1:PFDN1	00:00:00	intronic	2.801	7	4	5
rs7730245	5	139628163	A	C	0.4443	1.41522e-10	0.0657059	0.0102437	0.977402	rs6870103	CYSTM1:PFDN1	00:00:00	intronic	6.894	5	4	5
rs6869910	5	139629450	T	C	0.4324	NA	NA	NA	0.918707	rs6870103	CYSTM1:PFDN1	00:00:00	intronic	2.666	5	4	5
rs6863474	5	139630862	T	C	0.4443	1.42259e-10	0.0656985	0.0102439	0.977402	rs6870103	CYSTM1:PFDN1	00:00:00	intronic	2.295	6	4	5
rs1864970	5	139633042	C	T	0.4443	1.27024e-10	0.0658782	0.0102443	0.977402	rs6870103	CYSTM1:PFDN1	00:00:00	intronic	8.462	4	2	5
rs62385161	5	139635747	C	T	0.4443	5.95343e-11	0.0671071	0.0102533	0.977402	rs6870103	CYSTM1:PFDN1	00:00:00	intronic	14.14	5	4	5
rs35214989	5	139636127	C	T	0.4453	1.6251e-10	0.0654796	0.0102422	0.973529	rs6870103	CYSTM1:PFDN1	00:00:00	intronic	11.42	5	4	5
rs13177454	5	139636570	C	T	0.4443	1.38289e-10	0.0657414	0.0102437	0.977402	rs6870103	CYSTM1:PFDN1	00:00:00	intronic	0.831	7	4	5
rs140316615	5	139639970	TTGTAAA	T	0.4433	NA	NA	NA	0.981291	rs6870103	CYSTM1:PFDN1	00:00:00	intronic	12.25	NA	4	5
rs13177186	5	139640476	G	A	0.4443	1.35635e-10	0.0657755	0.0102443	0.977402	rs6870103	CYSTM1:PFDN1	00:00:00	intronic	5.139	6	4	5
rs6867870	5	139641896	A	C	0.4443	1.38635e-10	0.0657409	0.0102442	0.977402	rs6870103	CYSTM1:PFDN1	00:00:00	intronic	2.011	5	2	5
rs2337081	5	139642414	C	A	0.4443	1.11355e-10	0.0660919	0.0102457	0.977402	rs6870103	CYSTM1:PFDN1	00:00:00	intronic	4.253	5	4	5
rs7737543	5	139646026	G	A	0.4443	9.38021e-11	0.0663683	0.0102474	0.977402	rs6870103	CYSTM1:PFDN1	00:00:00	intronic	3.773	4	4	5
rs2053055	5	139646776	T	C	0.4443	9.95747e-11	0.0662758	0.0102474	0.977402	rs6870103	CYSTM1:PFDN1	00:00:00	intronic	6.379	4	2	5
rs6580473	5	139646962	G	A	0.4433	4.93476e-11	0.067409	0.0102556	0.981291	rs6870103	CYSTM1:PFDN1	00:00:00	intronic	12.28	5	2	5
rs2053056	5	139648183	C	A	0.4443	1.00894e-10	0.0662549	0.0102473	0.977402	rs6870103	CYSTM1:PFDN1	00:00:00	intronic	1.64	7	5	5
rs2337082	5	139649201	A	G	0.4433	4.70125e-11	0.0674852	0.0102559	0.981291	rs6870103	CYSTM1:PFDN1	00:00:00	intronic	0.136	6	5	5
rs113681168	5	139651607	T	TTTG	0.4443	NA	NA	NA	0.977402	rs6870103	CYSTM1:PFDN1	00:00:00	intronic	1.002	NA	5	5
rs13186198	5	139652057	A	G	0.4433	4.40425e-11	0.0675847	0.010256	0.981291	rs6870103	CYSTM1:PFDN1	00:00:00	intronic	0.19	7	4	5
rs6889283	5	139653439	T	G	0.4443	9.92625e-11	0.0662809	0.0102474	0.977402	rs6870103	CYSTM1:PFDN1	00:00:00	intronic	3.485	4	4	5
rs2116790	5	139654115	A	G	0.4423	4.80254e-11	0.0674526	0.0102559	0.97766	rs6870103	CYSTM1:PFDN1	00:00:00	intronic	2.163	7	4	5
rs13353827	5	139654537	C	T	0.4443	9.79516e-11	0.0662996	0.0102471	0.977402	rs6870103	CYSTM1:PFDN1	00:00:00	intronic	0.403	5	4	5
rs13359519	5	139654664	A	G	0.4443	1.01203e-10	0.0662478	0.0102469	0.977402	rs6870103	CYSTM1:PFDN1	00:00:00	intronic	2.108	5	4	5
rs6879174	5	139654732	G	A	0.4443	1.06682e-10	0.0661652	0.0102468	0.977402	rs6870103	CYSTM1:PFDN1	00:00:00	intronic	0.726	6	4	5
rs6896007	5	139654951	A	G	0.4443	7.59176e-11	0.0667262	0.0102522	0.977402	rs6870103	CYSTM1:PFDN1	00:00:00	intronic	5.301	5	4	5
rs6879629	5	139654979	A	G	0.4453	NA	NA	NA	0.973529	rs6870103	CYSTM1:PFDN1	00:00:00	intronic	1.027	5	4	5
rs3777095	5	139660916	A	G	0.4493	2.26956e-10	0.064865	0.010228	0.996171	rs6870103	CYSTM1:PFDN1	00:00:00	intronic	3.802	NA	4	5
rs6893253	5	139661279	C	T	0.4493	2.26956e-10	0.064865	0.010228	0.996171	rs6870103	CYSTM1:PFDN1	00:00:00	intronic	5.89	7	4	5
rs7715538	5	139665181	C	T	0.4483	1.08295e-10	0.0660744	0.0102363	1	rs6870103	PFDN1	0	intronic	0.199	5	1	5
rs13188413	5	139666287	A	T	0.4503	1.00816e-10	0.0661829	0.010236	0.992357	rs6870103	PFDN1	0	intronic	1.299	7	5	5
rs13161399	5	139666427	T	G	0.4493	1.97453e-10	0.0650895	0.0102289	0.996171	rs6870103	PFDN1	0	intronic	0.981	7	5	5
rs10477348	5	139666906	T	A	0.4414	7.02242e-10	0.0631432	0.0102412	0.965992	rs6870103	PFDN1	0	intronic	4.484	5	5	5
rs1347143	5	139669386	A	G	0.4433	6.07676e-11	0.0670917	0.0102558	0.981178	rs6870103	PFDN1	0	intronic	0.491	7	4	5
rs62385163	5	139670591	C	G	0.3559	NA	NA	NA	0.679859	rs6870103	PFDN1	0	intronic	5.667	7	5	5
rs10051345	5	139670932	C	G	0.4483	7.42137e-11	0.0666797	0.0102397	1	rs6870103	PFDN1	0	intronic	1.433	6	5	5
rs13170475	5	139671062	T	C	0.4493	1.77909e-10	0.0652623	0.0102303	0.996171	rs6870103	PFDN1	0	intronic	11.49	7	5	5
rs70988743	5	139671254	CA	C	0.4503	NA	NA	NA	0.992378	rs6870103	PFDN1	0	intronic	2.005	NA	5	5
rs35497327	5	139671255	A	C	0.3032	NA	NA	NA	0.613421	rs6870103	PFDN1	0	intronic	4.123	6	5	5
rs201855636	5	139671256	C	A	0.4483	6.02508e-11	0.0670122	0.0102416	1	rs6870103	PFDN1	0	intronic	6.932	6	5	5
rs1529693	5	139678213	G	A	0.4483	7.10137e-11	0.0667504	0.0102402	1	rs6870103	PFDN1	0	intronic	6.35	3a	3	5
rs7725147	5	139679046	G	A	0.4493	1.42802e-10	0.0656164	0.010232	0.996171	rs6870103	PFDN1	0	intronic	0.995	7	4	5
rs4913079	5	139683029	G	A	0.4493	1.98551e-10	0.0650844	0.0102294	0.996171	rs6870103	PFDN1	322	upstream	7.16	4	1	2
rs6873248	5	139683762	A	G	0.4493	2.78817e-10	0.0645361	0.0102274	0.996171	rs6870103	PFDN1	1055	intergenic	3.975	4	1	15
rs4912709	5	139684087	T	C	0.4493	1.86409e-10	0.065184	0.0102295	0.996171	rs6870103	PFDN1	1380	intergenic	6.029	7	5	15
rs10077671	5	139689505	A	G	0.4493	2.69356e-10	0.0646028	0.0102293	0.996171	rs6870103	PFDN1	6798	intergenic	9.207	5	5	15
rs7717563	5	139689968	A	G	0.4483	6.64144e-11	0.0668694	0.0102426	1	rs6870103	PFDN1	7261	intergenic	4.884	7	5	15
rs535681156	5	139690103	C	CAAAAG	0.005964	NA	NA	NA	0.996171	rs6870103	PFDN1	7396	intergenic	8.032	NA	2	15
rs151050677	5	139690103	C	CAAAAGAAAAG	0.4493	NA	NA	NA	0.996171	rs6870103	PFDN1	7396	NA	2.631	NA	2	15
rs2337138	5	139691664	C	A	0.4493	8.57673e-11	0.0664442	0.0102377	0.996171	rs6870103	PFDN1	8957	intergenic	5.263	4	1	7
rs6870103	5	139692515	G	T	0.4483	4.02583e-11	0.0676575	0.0102463	1	rs6870103	PFDN1	9808	intergenic	3.065	4	5	15
rs4912710	5	139694938	A	G	0.4473	6.15513e-11	0.0669423	0.010236	0.988549	rs6870103	PFDN1	12231	intergenic	0.018	7	5	15
rs6580515	5	139698110	A	C	0.4473	1.39377e-10	0.0655951	0.0102228	0.980946	rs6870103	HBEGF	14317	intergenic	3.192	7	5	15
rs6580516	5	139698143	G	T	0.4473	1.61921e-10	0.065353	0.0102215	0.980946	rs6870103	HBEGF	14284	intergenic	0.027	7	5	15
rs10061835	5	139700578	T	C	0.4453	7.31439e-11	0.0666471	0.0102313	0.980989	rs6870103	HBEGF	11849	intergenic	0.903	7	5	15
rs11168018	5	139700608	A	T	0.4443	NA	NA	NA	0.969613	rs6870103	HBEGF	11819	intergenic	1.25	6	5	15
rs6884244	5	139708382	A	G	0.4274	3.92808e-07	0.0517744	0.0102071	0.637086	rs6870103	HBEGF	4045	intergenic	0.001	7	5	5
rs11168040	5	139711031	A	G	0.4274	3.61898e-07	0.0519336	0.0102071	0.637086	rs6870103	HBEGF	1396	intergenic	0.637	6	4	5
rs10875633	5	139711132	A	G	0.4284	3.94935e-07	0.0517616	0.0102066	0.634723	rs6870103	HBEGF	1295	intergenic	6.375	7	4	5
rs2282802	5	139712239	G	A	0.4344	3.65369e-07	0.0518917	0.0102025	0.658553	rs6870103	HBEGF	188	downstream	5.46	NA	4	5
rs7268	5	139712550	A	C	0.4334	3.51454e-07	0.0519674	0.0102026	0.650184	rs6870103	HBEGF	0	UTR3	10.92	NA	2	4
rs2074613	5	139714564	C	T	0.4284	4.42085e-07	0.0515089	0.0102	0.627442	rs6870103	HBEGF	0	intronic	6.147	NA	4	4
rs2074612	5	139714690	T	C	0.4215	1.63756e-06	0.0488685	0.0101944	0.607996	rs6870103	HBEGF	0	intronic	4.565	NA	4	4
rs4839923	6	98274701	A	G	0.4085	2.42631e-06	0.0481894	0.0102221	0.60219	rs7747481	RP11-436D23.1	0	ncRNA_intronic	2.783	7	5	15
rs1538362	6	98280184	T	A	0.4145	3.21436e-06	0.0474867	0.0101977	0.641929	rs7747481	RP11-436D23.1	0	ncRNA_intronic	13.41	6	4	15
rs11962819	6	98282773	T	C	0.4145	3.36145e-06	0.0473914	0.0101974	0.641929	rs7747481	RP11-436D23.1	0	ncRNA_intronic	0.943	7	5	15
rs6569109	6	98283371	G	A	0.4145	3.26346e-06	0.0474544	0.0101976	0.641929	rs7747481	RP11-436D23.1	0	ncRNA_intronic	5.493	6	5	15
rs2388195	6	98283960	C	A	0.4145	4.42015e-06	0.0468029	0.0101954	0.641929	rs7747481	RP11-436D23.1	0	ncRNA_intronic	2.021	NA	5	15
rs11326679	6	98284226	CA	C	0.4145	NA	NA	NA	0.641929	rs7747481	RP11-436D23.1	0	ncRNA_intronic	4.158	NA	5	15
rs9489891	6	98285098	C	A	0.4145	4.05569e-06	0.0469914	0.0101967	0.641929	rs7747481	RP11-436D23.1	0	ncRNA_intronic	9.3	7	5	15
rs142226952	6	98286050	A	AC	0.4284	NA	NA	NA	0.610873	rs7747481	RP11-436D23.1	0	ncRNA_intronic	8.444	NA	5	15
rs11755344	6	98286626	T	C	0.4155	3.61995e-06	0.0472326	0.0101968	0.64506	rs7747481	RP11-436D23.1	0	ncRNA_intronic	1.49	7	5	15
rs9489926	6	98300239	A	C	0.4155	2.3403e-06	0.0481512	0.0101981	0.64506	rs7747481	RP11-436D23.1	0	ncRNA_intronic	2.449	7	5	15
rs1416221	6	98301643	A	G	0.4145	2.62686e-06	0.0479111	0.0101981	0.640681	rs7747481	RP11-436D23.1	0	ncRNA_intronic	3.082	7	5	15
rs67397285	6	98302148	CT	C	0.4155	NA	NA	NA	0.629653	rs7747481	RP11-436D23.1	0	ncRNA_intronic	0.562	NA	5	15
rs17754668	6	98303377	A	G	0.4145	NA	NA	NA	0.640681	rs7747481	RP11-436D23.1	0	ncRNA_intronic	0.492	6	5	15
rs9489931	6	98303699	A	G	0.4145	NA	NA	NA	0.640681	rs7747481	RP11-436D23.1	0	ncRNA_intronic	1.117	6	5	15
rs11307781	6	98307019	A	AT	0.4165	NA	NA	NA	0.642993	rs7747481	RP11-436D23.1	0	ncRNA_intronic	0.892	NA	5	15
rs571239098	6	98307021	A	AT	0.4165	NA	NA	NA	0.642993	rs7747481	RP11-436D23.1	0	ncRNA_intronic	0.916	NA	5	15
rs200060288	6	98307024	A	T	0.4165	NA	NA	NA	0.642993	rs7747481	RP11-436D23.1	0	ncRNA_intronic	1.782	6	5	15
rs9320747	6	98310291	G	T	0.4861	6.30217e-07	-0.050915	0.0102204	0.605818	rs7747481	RP11-436D23.1	0	ncRNA_intronic	13.51	7	5	15
rs9374896	6	98310484	T	C	0.4861	2.76689e-07	-0.0525039	0.0102174	0.605818	rs7747481	RP11-436D23.1	0	ncRNA_intronic	0.462	7	5	15
rs9374897	6	98310571	A	G	0.4861	2.93214e-07	-0.0523884	0.0102166	0.605818	rs7747481	RP11-436D23.1	0	ncRNA_intronic	0.727	6	5	15
rs9489945	6	98311875	C	G	0.3917	4.59594e-08	0.0566028	0.0103549	0.988029	rs7747481	RP11-436D23.1	0	ncRNA_intronic	1.996	7	5	15
rs1338549	6	98312143	T	G	0.4861	2.59118e-07	-0.0526368	0.0102188	0.605818	rs7747481	RP11-436D23.1	0	ncRNA_intronic	7.878	NA	5	15
rs1338548	6	98312172	T	C	0.3917	4.32557e-08	0.0567143	0.010355	0.996008	rs7747481	RP11-436D23.1	0	ncRNA_intronic	10.65	NA	5	15
rs9784827	6	98313181	C	T	0.3907	3.09528e-08	0.0573296	0.0103559	1	rs7747481	RP11-436D23.1	0	ncRNA_intronic	2.666	7	5	15
rs1933721	6	98313223	G	C	0.4871	2.68511e-07	-0.0525811	0.0102212	0.608127	rs7747481	RP11-436D23.1	0	ncRNA_intronic	10.4	6	5	15
rs4839924	6	98313975	C	T	0.3907	3.54882e-08	0.0570589	0.0103519	1	rs7747481	RP11-436D23.1	0	ncRNA_intronic	2.396	7	5	15
rs5878493	6	98314763	AT	A	0.4881	NA	NA	NA	0.609114	rs7747481	RP11-436D23.1	0	ncRNA_intronic	6.549	NA	5	15
rs2039722	6	98314912	G	A	0.4881	2.57288e-07	-0.0526718	0.0102229	0.609114	rs7747481	RP11-436D23.1	0	ncRNA_intronic	2.986	6	5	15
rs7747481	6	98315696	T	C	0.3907	2.29055e-08	0.0578593	0.0103533	1	rs7747481	RP11-436D23.1	0	ncRNA_intronic	0.913	6	5	15
rs9401250	6	98316447	T	C	0.4891	3.75704e-07	-0.051941	0.0102229	0.610121	rs7747481	RP11-436D23.1	0	ncRNA_intronic	8.708	7	5	15
rs4839925	6	98317476	G	A	0.3917	5.26236e-08	0.0563153	0.0103479	0.996031	rs7747481	RP11-436D23.1	0	ncRNA_intronic	14.3	7	5	15
rs149562740	6	98318599	G	GAT	0.3887	NA	NA	NA	0.992033	rs7747481	RP11-436D23.1	0	ncRNA_intronic	1.049	NA	5	15
rs144758416	6	98319163	T	TTTG	0.499	NA	NA	NA	0.644057	rs7747481	RP11-436D23.1	0	ncRNA_intronic	1.315	NA	5	15
rs9489958	6	98319621	A	T	0.3907	5.69158e-08	0.0561693	0.0103476	1	rs7747481	RP11-436D23.1	0	ncRNA_intronic	2.747	6	5	15
rs7770226	6	98320402	C	T	0.3907	NA	NA	NA	1	rs7747481	RP11-436D23.1	0	ncRNA_intronic	1.78	6	5	15
rs4142530	6	98322282	C	T	0.4891	4.62793e-07	-0.0515346	0.0102228	0.610121	rs7747481	RP11-436D23.1	0	ncRNA_intronic	2.712	6	5	15
rs10872204	6	98322436	C	T	0.3907	7.2091e-08	0.0557241	0.0103463	1	rs7747481	RP11-436D23.1	0	ncRNA_intronic	0.333	6	5	15
rs5878494	6	98322714	ATATAT	A	0.4891	NA	NA	NA	0.610121	rs7747481	RP11-436D23.1	0	ncRNA_intronic	0.816	NA	5	15
rs4580876	6	98322872	A	G	0.493	3.12863e-07	-0.0522388	0.0102118	0.624195	rs7747481	RP11-436D23.1	0	ncRNA_intronic	0.582	6	5	15
rs11321846	6	98322954	AG	A	0.4891	NA	NA	NA	0.610121	rs7747481	RP11-436D23.1	0	ncRNA_intronic	0.416	NA	5	15
rs12205774	6	98324132	T	C	0.4891	4.40148e-07	-0.0516334	0.010223	0.610121	rs7747481	RP11-436D23.1	0	ncRNA_intronic	7.845	7	5	15
rs9401278	6	98324943	A	C	0.4891	4.39931e-07	-0.0516344	0.010223	0.610121	rs7747481	RP11-436D23.1	0	ncRNA_intronic	1.476	7	5	15
rs9387823	6	98325000	A	C	0.4891	4.39931e-07	-0.0516344	0.010223	0.610121	rs7747481	RP11-436D23.1	0	ncRNA_intronic	0.101	7	5	15
rs9489980	6	98325541	G	A	0.4891	4.50838e-07	-0.051586	0.0102229	0.610121	rs7747481	RP11-436D23.1	0	ncRNA_intronic	1.592	6	5	15
rs4839927	6	98325884	A	G	0.4891	4.50838e-07	-0.051586	0.0102229	0.610121	rs7747481	RP11-436D23.1	0	ncRNA_intronic	3.072	7	5	15
rs4486020	6	98325888	T	C	0.3897	7.1681e-08	0.0557336	0.0103461	0.996008	rs7747481	RP11-436D23.1	0	ncRNA_intronic	3.19	7	5	15
rs4363046	6	98326007	T	C	0.3897	7.25192e-08	0.0557129	0.0103463	0.996008	rs7747481	RP11-436D23.1	0	ncRNA_intronic	7.693	7	5	15
rs4839928	6	98326012	A	G	0.4891	NA	NA	NA	0.610121	rs7747481	RP11-436D23.1	0	ncRNA_intronic	3.03	7	5	15
rs4839929	6	98326080	C	G	0.4891	4.41399e-07	-0.0516278	0.010223	0.610121	rs7747481	RP11-436D23.1	0	ncRNA_intronic	9.904	6	5	15
rs71015425	6	98326220	GC	G	0.4891	NA	NA	NA	0.610121	rs7747481	RP11-436D23.1	0	ncRNA_intronic	9.996	NA	5	15
rs2039719	6	98326863	A	G	0.4891	4.5124e-07	-0.0515823	0.0102225	0.610121	rs7747481	RP11-436D23.1	0	ncRNA_intronic	1.436	NA	5	15
rs6929455	6	98327350	G	T	0.3907	7.49609e-08	0.0556511	0.0103463	1	rs7747481	RP11-436D23.1	0	ncRNA_intronic	0.615	7	5	15
rs6908348	6	98328077	T	C	0.3907	6.33714e-08	0.0559669	0.010347	1	rs7747481	RP11-436D23.1	0	ncRNA_intronic	0.359	6	5	15
rs571444149	6	98328654	G	A	0.4891	5.98211e-07	-0.0510227	0.0102213	0.610121	rs7747481	RP11-436D23.1	0	ncRNA_intronic	2.606	NA	5	15
rs201903034	6	98328657	C	T	0.4891	5.1206e-07	-0.051332	0.010222	0.610121	rs7747481	RP11-436D23.1	0	ncRNA_intronic	1.005	6	5	15
rs9401295	6	98328774	C	T	0.3907	7.22549e-08	0.0557188	0.0103461	1	rs7747481	RP11-436D23.1	0	ncRNA_intronic	20.3	5	5	15
rs9387845	6	98328963	A	C	0.4891	4.77936e-07	-0.0514693	0.0102224	0.610121	rs7747481	RP11-436D23.1	0	ncRNA_intronic	15.66	7	5	15
rs12662596	6	98329165	A	G	0.4891	4.81615e-07	-0.0514545	0.0102224	0.610121	rs7747481	RP11-436D23.1	0	ncRNA_intronic	3.809	7	5	15
rs12662607	6	98329264	C	G	0.4891	4.34492e-07	-0.0516541	0.0102221	0.610121	rs7747481	RP11-436D23.1	0	ncRNA_intronic	2.387	7	5	15
rs9372620	6	98330025	A	G	0.4891	4.61985e-07	-0.0515327	0.0102218	0.610121	rs7747481	RP11-436D23.1	0	ncRNA_intronic	1.135	6	5	15
rs7756023	6	98330225	A	G	0.4891	4.66926e-07	-0.0515113	0.0102217	0.610121	rs7747481	RP11-436D23.1	0	ncRNA_intronic	3.726	7	5	15
rs7744474	6	98330626	C	T	0.4891	NA	NA	NA	0.610121	rs7747481	RP11-436D23.1	0	ncRNA_intronic	4.771	7	5	15
rs9490000	6	98331085	G	C	0.4891	4.68243e-07	-0.0515057	0.0102216	0.610121	rs7747481	RP11-436D23.1	0	ncRNA_intronic	2.756	6	5	15
rs9490001	6	98331133	C	T	0.4891	4.62716e-07	-0.0515293	0.0102217	0.610121	rs7747481	RP11-436D23.1	0	ncRNA_intronic	3.947	6	5	15
rs9490002	6	98331134	G	A	0.4891	NA	NA	NA	0.610121	rs7747481	RP11-436D23.1	0	ncRNA_intronic	0.177	7	5	15
rs9490003	6	98331316	G	A	0.4891	4.79461e-07	-0.051459	0.0102216	0.610121	rs7747481	RP11-436D23.1	0	ncRNA_intronic	0.807	7	5	15
rs9320759	6	98331357	G	A	0.4891	4.5305e-07	-0.0515711	0.0102218	0.610121	rs7747481	RP11-436D23.1	0	ncRNA_intronic	6.105	7	5	15
rs9401305	6	98331937	C	A	0.4891	4.84614e-07	-0.0514388	0.0102217	0.610121	rs7747481	RP11-436D23.1	0	ncRNA_intronic	0.118	7	5	15
rs10484867	6	98332567	G	A	0.4891	NA	NA	NA	0.610121	rs7747481	RP11-436D23.1	0	ncRNA_intronic	2.537	7	5	15
rs10484868	6	98332622	T	C	0.4891	4.3362e-07	-0.051658	0.0102221	0.610121	rs7747481	RP11-436D23.1	0	ncRNA_intronic	4.295	7	5	15
rs7775492	6	98332930	G	A	0.4891	4.17977e-07	-0.0517283	0.0102218	0.610121	rs7747481	RP11-436D23.1	0	ncRNA_intronic	17.39	7	5	15
rs12189679	6	98333409	A	G	0.4871	5.70287e-07	-0.0511195	0.0102218	0.608127	rs7747481	RP11-436D23.1	0	ncRNA_exonic	22.1	6	5	15
rs6928545	6	98337903	G	A	0.3072	6.9367e-06	0.0490031	0.0109002	0.7026	rs7747481	RP11-436D23.1	0	ncRNA_intronic	1.63	6	5	15
rs1338547	6	98338459	T	A	0.3926	7.02698e-08	0.0557639	0.0103449	0.992063	rs7747481	RP11-436D23.1	0	ncRNA_intronic	2.793	6	5	15
rs7752040	6	98340994	T	A	0.3946	7.41672e-08	0.055664	0.010345	0.984178	rs7747481	RP11-436D23.1	0	ncRNA_intronic	5.932	7	14	15
rs6906737	6	98345853	T	A	0.4861	NA	NA	NA	0.605818	rs7747481	RP11-436D23.1	0	ncRNA_intronic	20.7	6	14	15
rs1338552	6	98346633	C	T	0.4781	6.32128e-08	0.0549976	0.0101669	0.688867	rs7747481	RP11-436D23.1	0	ncRNA_intronic	4.628	7	14	15
rs1338553	6	98346704	T	A	0.4781	NA	NA	NA	0.688867	rs7747481	RP11-436D23.1	0	ncRNA_intronic	3.975	6	14	15
rs1338554	6	98346801	A	G	0.4881	2.29745e-07	-0.0525589	0.0101592	0.662488	rs7747481	RP11-436D23.1	0	ncRNA_intronic	1.089	7	14	15
rs11153961	6	98348985	A	C	0.496	7.6312e-07	-0.0502337	0.0101594	0.638575	rs7747481	RP11-436D23.1	0	ncRNA_intronic	6.841	6	15	15
rs7761722	6	98349364	C	T	0.4861	2.68456e-07	0.0522851	0.0101636	0.663824	rs7747481	RP11-436D23.1	0	ncRNA_intronic	3.399	7	15	15
rs7757867	6	98349496	A	G	0.496	8.39582e-07	-0.0500427	0.010159	0.638575	rs7747481	RP11-436D23.1	0	ncRNA_intronic	9.539	6	15	15
rs7761915	6	98349530	T	G	0.496	9.13393e-07	-0.0498757	0.0101592	0.638575	rs7747481	RP11-436D23.1	0	ncRNA_intronic	0.742	5	15	15
rs6927038	6	98350319	A	C	0.496	8.0705e-07	-0.050122	0.0101592	0.638575	rs7747481	RP11-436D23.1	0	ncRNA_intronic	0.747	7	15	15
rs9482077	6	98351457	C	T	0.496	8.21203e-07	-0.0500886	0.0101594	0.638575	rs7747481	RP11-436D23.1	0	ncRNA_intronic	2.849	7	9	15
rs6569161	6	98353622	T	C	0.496	NA	NA	NA	0.638575	rs7747481	RP11-436D23.1	0	ncRNA_intronic	1.216	6	9	15
rs6569162	6	98353721	A	G	0.495	8.27306e-07	-0.050071	0.0101588	0.634758	rs7747481	RP11-436D23.1	0	ncRNA_intronic	1.732	7	9	15
rs6569163	6	98353744	G	A	0.4861	2.28415e-07	0.0525896	0.010163	0.663824	rs7747481	RP11-436D23.1	0	ncRNA_intronic	2.214	6	9	15
rs6901729	6	98355187	T	G	0.4861	3.16258e-07	0.0519663	0.0101626	0.663824	rs7747481	RP11-436D23.1	0	ncRNA_intronic	1.847	7	9	15
rs6925043	6	98355221	A	C	0.496	9.9797e-07	-0.0496927	0.0101579	0.638575	rs7747481	RP11-436D23.1	0	ncRNA_intronic	3.836	7	5	15
rs11153968	6	98355661	A	G	0.496	9.82648e-07	-0.0497243	0.010158	0.638575	rs7747481	RP11-436D23.1	0	ncRNA_intronic	0.132	7	5	15
rs6907873	6	98356183	G	C	0.496	9.5834e-07	-0.049774	0.0101579	0.638575	rs7747481	RP11-436D23.1	0	ncRNA_intronic	1.083	6	5	15
rs6909175	6	98356211	T	C	0.4861	3.09148e-07	0.0520083	0.0101623	0.663824	rs7747481	RP11-436D23.1	0	ncRNA_intronic	1.971	7	5	15
rs10872213	6	98356503	T	A	0.496	9.4015e-07	-0.049814	0.0101583	0.638575	rs7747481	RP11-436D23.1	0	ncRNA_intronic	6.817	7	5	15
rs6920927	6	98358083	C	T	0.496	1.03956e-06	-0.0496113	0.0101579	0.638575	rs7747481	RP11-436D23.1	0	ncRNA_intronic	0.412	6	5	15
rs6924808	6	98358575	G	A	0.496	1.34393e-06	-0.0490912	0.0101572	0.638575	rs7747481	RP11-436D23.1	0	ncRNA_intronic	0.72	6	5	15
rs6924833	6	98358618	A	G	0.4861	3.47366e-07	0.0517846	0.0101623	0.663824	rs7747481	RP11-436D23.1	0	ncRNA_intronic	1.569	7	5	15
rs6927014	6	98359053	T	C	0.4861	3.57694e-07	0.0517267	0.010162	0.663824	rs7747481	RP11-436D23.1	0	ncRNA_intronic	0.853	7	5	15
rs536824966	6	98359060	A	AT	0.4781	NA	NA	NA	0.619701	rs7747481	RP11-436D23.1	0	ncRNA_intronic	0.694	NA	5	15
rs4839930	6	98360211	T	C	0.496	1.38613e-06	-0.0490278	0.010157	0.638575	rs7747481	RP11-436D23.1	0	ncRNA_intronic	0.585	6	5	15
rs2388151	6	98361406	A	G	0.496	1.46856e-06	-0.0489062	0.0101561	0.638575	rs7747481	RP11-436D23.1	0	ncRNA_intronic	2.254	NA	5	15
rs6939508	6	98361770	T	C	0.4861	NA	NA	NA	0.663824	rs7747481	RP11-436D23.1	0	ncRNA_intronic	14.88	5	5	15
rs6934784	6	98361795	A	C	0.496	1.06617e-06	-0.0495564	0.010157	0.638575	rs7747481	RP11-436D23.1	0	ncRNA_intronic	8.285	5	5	15
rs6934796	6	98361813	G	A	0.4861	3.43026e-07	0.0518082	0.0101622	0.663824	rs7747481	RP11-436D23.1	0	ncRNA_intronic	10.38	5	5	15
rs12192282	6	98366713	C	T	0.4851	2.70506e-07	0.0522722	0.0101639	0.658716	rs7747481	RP11-436D23.1	0	ncRNA_intronic	12.43	7	5	15
rs11153975	6	98368639	A	T	0.496	1.05072e-06	-0.0495894	0.0101578	0.638575	rs7747481	RP11-436D23.1	0	ncRNA_intronic	7.629	6	5	15
rs11153981	6	98370615	A	T	0.495	1.08087e-06	-0.0495361	0.0101585	0.633417	rs7747481	RP11-436D23.1	0	ncRNA_intronic	1.876	7	5	15
rs10569721	6	98373718	ATG	A	0.4891	NA	NA	NA	0.636923	rs7747481	RP11-436D23.1	0	ncRNA_intronic	1.006	NA	7	15
rs9490122	6	98385548	G	A	0.4324	3.93912e-06	0.0473091	0.0102521	0.673214	rs7747481	RP11-436D23.1	0	ncRNA_intronic	8.832	6	5	15
rs6926135	6	98388730	T	C	0.4314	3.77865e-06	0.0473903	0.0102505	0.668625	rs7747481	RP11-436D23.1	0	ncRNA_intronic	2.588	7	14	15
rs9490128	6	98390463	A	T	0.4314	4.03481e-06	0.0472536	0.0102512	0.668625	rs7747481	RP11-436D23.1	0	ncRNA_intronic	1.644	6	14	15
rs9490129	6	98390677	G	T	0.4314	3.54751e-06	0.0475238	0.0102504	0.668625	rs7747481	RP11-436D23.1	0	ncRNA_intronic	5.054	7	14	15
rs9490130	6	98390699	G	C	0.4314	6.29038e-06	0.0463224	0.0102565	0.668625	rs7747481	RP11-436D23.1	0	ncRNA_intronic	1.893	7	14	15
rs9490133	6	98392312	C	T	0.4304	4.03057e-06	0.0472528	0.0102505	0.665177	rs7747481	RP11-436D23.1	0	ncRNA_intronic	5.443	7	14	15
rs34132614	6	98392511	TTA	T	0.4334	NA	NA	NA	0.662266	rs7747481	RP11-436D23.1	0	ncRNA_intronic	0.552	NA	14	15
rs4295488	6	98394217	C	G	0.4314	3.73745e-06	0.0474159	0.010251	0.668625	rs7747481	RP11-436D23.1	0	ncRNA_intronic	0.129	6	9	15
rs12196026	6	98398914	C	T	0.4314	5.62458e-06	0.0465068	0.0102437	0.668625	rs7747481	RP11-436D23.1	0	ncRNA_intronic	5.626	6	5	15
rs11757426	6	98400834	T	C	0.4314	4.13878e-06	0.0471878	0.0102487	0.668625	rs7747481	RP11-436D23.1	0	ncRNA_intronic	1.678	7	5	15
rs7775196	6	98402387	C	G	0.4314	3.91344e-06	0.0473094	0.0102492	0.668625	rs7747481	RP11-436D23.1	0	ncRNA_intronic	1.607	7	5	15
rs4839932	6	98403406	T	C	0.4314	3.5852e-06	0.0474945	0.010249	0.668625	rs7747481	RP11-436D23.1	0	ncRNA_intronic	2.307	6	5	15
6:98405866:C:CTG	6	98405866	C	CTG	0.1133	NA	NA	NA	0.654758	rs7747481	RP11-436D23.1	0	ncRNA_intronic	1.212	NA	2	15
6:98405866:C:CTGTGTG	6	98405866	C	CTGTGTG	0.4264	NA	NA	NA	0.654758	rs7747481	RP11-436D23.1	0	NA	1.091	NA	2	15
rs5878496	6	98410015	A	AT	0.4274	NA	NA	NA	0.631835	rs7747481	RP11-436D23.1	0	ncRNA_intronic	10.81	NA	5	15
rs9482158	6	98412564	C	T	0.4324	4.83116e-06	0.046861	0.0102496	0.665439	rs7747481	RP11-436D23.1	0	ncRNA_intronic	10.39	6	9	15
rs9490258	6	98416456	C	T	0.4354	NA	NA	NA	0.651679	rs7747481	RP11-436D23.1	0	ncRNA_intronic	0.091	7	14	15
rs9490259	6	98416458	C	T	0.4354	NA	NA	NA	0.651679	rs7747481	RP11-436D23.1	0	ncRNA_intronic	2.896	7	14	15
rs11154025	6	98416821	C	A	0.4334	4.50026e-06	0.046995	0.0102456	0.656794	rs7747481	RP11-436D23.1	0	ncRNA_intronic	3.895	7	14	15
rs4610575	6	98417147	T	A	0.4334	6.95e-06	0.0460206	0.0102377	0.656794	rs7747481	RP11-436D23.1	0	ncRNA_intronic	7.271	5	7	15
rs12207309	6	98419613	T	C	0.4334	4.75965e-06	0.0468887	0.0102486	0.6634	rs7747481	RP11-436D23.1	0	ncRNA_intronic	3.975	6	5	15
rs72934736	6	98423345	C	T	0.4334	5.1955e-06	0.0467001	0.0102486	0.6634	rs7747481	RP11-436D23.1	0	ncRNA_intronic	11.46	7	5	15
rs9320825	6	98431805	G	A	0.4334	7.99375e-06	0.045728	0.0102406	0.6634	rs7747481	RP11-436D23.1	0	ncRNA_intronic	3.569	7	14	15
rs11154040	6	98436938	A	G	0.4334	7.31866e-06	0.0459213	0.0102407	0.6634	rs7747481	RP11-436D23.1	0	ncRNA_intronic	2.661	6	5	15
rs5878500	6	98437655	AC	A	0.4433	NA	NA	NA	0.637163	rs7747481	RP11-436D23.1	0	ncRNA_intronic	10.5	NA	5	15
rs4395729	6	98440879	A	G	0.4334	8.02951e-06	0.0457173	0.0102404	0.6634	rs7747481	RP11-436D23.1	0	ncRNA_intronic	7.542	6	5	15
rs4320374	6	98450190	T	A	0.4264	7.89346e-06	0.0458193	0.0102549	0.616917	rs7747481	RP11-436D23.1	0	ncRNA_intronic	0.062	6	5	15
rs2417261	12	13414139	T	G	0.1064	1.34696e-08	0.0938575	0.0165242	1	rs2417261	EMP1	44430	intergenic	1.01	7	5	15
rs10772643	12	13415288	T	C	0.1074	NA	NA	NA	0.990297	rs2417261	EMP1	45579	intergenic	1.071	7	5	15
rs4539421	12	13416267	T	C	0.1074	2.33951e-08	0.0919788	0.0164694	0.990297	rs2417261	EMP1	46558	intergenic	4.425	7	5	15
rs10772644	12	13417617	G	C	0.1074	1.46618e-08	0.0933347	0.0164743	0.990297	rs2417261	EMP1	47908	intergenic	0.918	5	5	15
rs35717336	12	49387955	GT	G	0.3062	NA	NA	NA	0.626644	rs6580699	DDN	976	upstream:downstream	0.939	NA	5	13
rs1054442	12	49389320	C	A	0.3608	2.56283e-10	-0.066566	0.0105273	0.759487	rs6580699	DDN:RP11-386G11.3	00:00:00	ncRNA_intronic	10.27	NA	1	12
rs3741619	12	49389476	G	A	0.3052	NA	NA	NA	0.623787	rs6580699	DDN:RP11-386G11.3	00:00:00	ncRNA_intronic	10.57	2b	1	13
rs10783299	12	49390677	C	T	0.3539	1.05903e-09	-0.063604	0.0104265	0.685142	rs6580699	DDN	0	exonic	9.235	4	1	10
rs2293445	12	49398862	A	G	0.3489	1.512e-09	-0.0630328	0.0104306	0.693189	rs6580699	RP11-386G11.5:PRKAG1	00:00:00	ncRNA_intronic	0.639	6	4	4
rs10875908	12	49400505	C	A	0.3489	1.31008e-09	-0.0632686	0.0104298	0.693189	rs6580699	RP11-386G11.5:PRKAG1	00:00:00	ncRNA_intronic	1.192	7	4	5
rs143240191	12	49401069	CAA	C	0.3489	NA	NA	NA	0.693189	rs6580699	RP11-386G11.5:PRKAG1	00:00:00	ncRNA_intronic	3.119	NA	4	5
rs1138908	12	49402299	C	G	0.3509	1.15697e-09	-0.0634774	0.0104299	0.698113	rs6580699	RP11-386G11.5:PRKAG1	00:00:00	ncRNA_intronic	0.424	7	4	5
rs57886900	12	49405646	C	CCTT	0.3509	NA	NA	NA	0.698113	rs6580699	RP11-386G11.5:PRKAG1	00:00:00	ncRNA_intronic	1.131	NA	4	4
12:49405743:A:C	12	49405743	A	C	0.3509	NA	NA	NA	0.684785	rs6580699	RP11-386G11.5:PRKAG1	00:00:00	ncRNA_intronic	3.317	NA	4	4
rs10783300	12	49407908	T	C	0.3479	1.48031e-09	-0.0630628	0.0104296	0.697084	rs6580699	RP11-386G11.5:PRKAG1	00:00:00	ncRNA_intronic	1.977	6	4	5
rs2117029	12	49408440	T	A	0.3499	1.22043e-09	-0.0633911	0.0104304	0.702031	rs6580699	RP11-386G11.5:PRKAG1	00:00:00	ncRNA_intronic	7.63	4	4	5
rs67495781	12	49409731	CTT	C	0.3479	NA	NA	NA	0.697084	rs6580699	RP11-386G11.5:PRKAG1	00:00:00	ncRNA_intronic	1.465	NA	5	5
rs4018509	12	49411146	C	CCAT	0.3489	NA	NA	NA	0.693189	rs6580699	RP11-386G11.5:PRKAG1	00:00:00	ncRNA_intronic	0.36	NA	2	5
rs2293446	12	49412709	A	G	0.3499	3.45846e-09	-0.0616092	0.0104277	0.688576	rs6580699	RP11-386G11.5:PRKAG1	00:00:00	ncRNA_exonic	1.3	4	1	1
rs10875913	12	49419308	C	T	0.3499	1.91758e-09	-0.0626134	0.0104275	0.688576	rs6580699	KMT2D	0	intronic	1.847	6	4	4
rs11168827	12	49419677	C	G	0.3489	2.62456e-09	-0.0620888	0.0104289	0.686145	rs6580699	KMT2D	0	intronic	1.587	4	4	4
rs10875914	12	49422094	A	G	0.3698	NA	NA	NA	0.771425	rs6580699	KMT2D	0	intronic	4.577	5	4	4
rs3782357	12	49427652	C	T	0.3489	NA	NA	NA	0.706021	rs6580699	KMT2D	0	exonic	3.843	5	3	4
rs10875915	12	49430094	T	C	0.3469	1.69368e-09	-0.0628702	0.0104353	0.701051	rs6580699	KMT2D	0	intronic	2.062	6	4	4
rs10783301	12	49439376	G	A	0.3469	3.22913e-09	-0.0617098	0.0104248	0.701051	rs6580699	KMT2D	0	intronic	0.163	6	4	4
rs5798089	12	49442356	C	CA	0.3469	NA	NA	NA	0.701051	rs6580699	KMT2D	0	intronic	3.744	NA	4	4
rs2241726	12	49444545	A	G	0.3479	3.53744e-09	-0.0615739	0.0104283	0.69637	rs6580699	KMT2D	0	exonic	8.484	NA	3	4
rs11354036	12	49456411	GT	G	0.3688	NA	NA	NA	0.603713	rs6580699	RHEBL1	2056	intergenic	1.52	NA	5	5
rs11168839	12	49457635	A	G	0.3479	2.22649e-09	-0.0624317	0.0104395	0.710717	rs6580699	RHEBL1	832	downstream	4.456	4	5	5
rs376708662	12	49461905	C	CT	0.3757	NA	NA	NA	0.801807	rs6580699	RHEBL1	0	intronic	0.495	NA	5	5
rs200055056	12	49463361	TCCTCCACTCTTCC	T	0.4125	NA	NA	NA	0.909715	rs6580699	RHEBL1	0	intronic	8.142	NA	1	2
rs7969091	12	49464449	G	A	0.4175	4.74874e-10	-0.0639093	0.0102629	0.976573	rs6580699	RHEBL1	640	upstream	4.828	7	1	15
rs10459221	12	49466994	G	C	0.4175	4.62182e-10	-0.0639565	0.0102635	0.976573	rs6580699	RHEBL1	3185	intergenic	0.275	7	5	15
rs10459232	12	49467076	C	A	0.4185	2.61176e-10	-0.0648821	0.0102658	0.980469	rs6580699	RHEBL1	3267	intergenic	2.857	7	5	15
rs10875917	12	49467330	T	G	0.4175	4.81476e-10	-0.0638885	0.0102632	0.976573	rs6580699	RHEBL1	3521	intergenic	2.064	7	5	15
rs10568994	12	49470012	GCACACAC	G	0.3141	NA	NA	NA	0.661708	rs6580699	RHEBL1	6203	intergenic	0.346	NA	5	15
rs530242005	12	49470025	A	G	0.3141	NA	NA	NA	0.661708	rs6580699	RHEBL1	6216	intergenic	1.228	NA	5	15
rs372820555	12	49470479	G	A	0.3489	NA	NA	NA	0.716415	rs6580699	RHEBL1	6670	intergenic	1.699	7	5	15
rs373007118	12	49470485	GCAGGCAC	G	0.3489	NA	NA	NA	0.716415	rs6580699	RHEBL1	6676	intergenic	0.911	NA	5	15
rs58518706	12	49471968	C	CA	0.4433	NA	NA	NA	0.781121	rs6580699	RHEBL1	8159	intergenic	2.501	NA	14	15
rs11168850	12	49472965	A	G	0.4185	4.05075e-10	-0.0641675	0.0102634	0.980469	rs6580699	RHEBL1	9156	intergenic	0.222	7	5	15
rs12821008	12	49474605	T	C	0.3738	4.67783e-08	-0.0564279	0.0103288	0.803687	rs6580699	DHH	8598	intergenic	0.303	6	5	15
rs10875918	12	49476629	A	G	0.4195	2.57844e-10	-0.0649082	0.0102667	0.984498	rs6580699	DHH	6574	intergenic	1.211	6	5	15
rs7300136	12	49477334	C	T	0.4195	2.88e-10	-0.0647244	0.0102654	0.984498	rs6580699	DHH	5869	intergenic	1.725	6	5	15
rs6580698	12	49478658	C	T	0.4155	1.34936e-10	-0.0659443	0.0102693	1	rs6580699	DHH	4545	intergenic	2.894	7	5	14
rs6580699	12	49478812	G	T	0.4155	1.2884e-10	-0.0660323	0.0102717	1	rs6580699	DHH	4391	intergenic	3.455	7	5	14
rs12298884	12	49479370	A	G	0.3738	1.49866e-08	-0.058553	0.0103419	0.833031	rs6580699	DHH	3833	intergenic	2.675	6	5	14
rs7296288	12	49479968	A	C	0.4592	NA	NA	NA	0.843059	rs6580699	DHH	3235	intergenic	1.766	5	5	15
rs10849941	12	111818487	T	A	0.2227	NA	NA	NA	0.608699	rs1029388	RP3-473L9.4	0	ncRNA_intronic	6.138	5	7	15
12:111824299:C:CAATAAATAAATAAATA	12	111824299	C	CAATAAATAAATAAATA	0.000994	NA	NA	NA	0.640638	rs1029388	RP3-473L9.4	0	ncRNA_intronic	0.98	NA	5	15
rs146778019	12	111824299	CAATAAATA	C	0.2217	NA	NA	NA	0.640638	rs1029388	RP3-473L9.4	0	NA	0.884	NA	5	15
rs10849945	12	111829556	T	A	0.2227	NA	NA	NA	0.624968	rs1029388	RP3-473L9.4	0	ncRNA_intronic	10.83	6	5	15
rs11065889	12	111829557	T	A	0.2207	NA	NA	NA	0.624021	rs1029388	RP3-473L9.4	0	ncRNA_intronic	10.97	6	5	15
rs76893418	12	111832696	T	TGTG	0.2217	NA	NA	NA	0.640638	rs1029388	RP3-473L9.4	0	ncRNA_intronic	1.09	NA	2	15
rs60360115	12	111832887	GA	G	0.2227	NA	NA	NA	0.636436	rs1029388	RP3-473L9.4	0	ncRNA_intronic	1.106	NA	5	15
rs4766460	12	111835009	G	A	0.2217	6.91117e-06	0.0560894	0.0124743	0.622011	rs1029388	RP3-473L9.4	0	ncRNA_intronic	8.067	4	1	7
rs4375492	12	111835990	G	A	0.2197	8.70032e-06	0.0556461	0.0125126	0.611883	rs1029388	RP3-473L9.4	0	ncRNA_intronic	4.101	6	5	5
rs3842307	12	111843197	TG	T	0.2008	NA	NA	NA	0.963863	rs1029388	SH2B3	554	upstream	3.305	NA	1	2
rs3742003	12	111844218	A	G	0.2038	1.06325e-08	0.0719845	0.012584	0.981952	rs1029388	SH2B3	0	intronic	2.721	4	1	1
rs34368158	12	111846028	T	C	0.2008	3.243e-08	0.0697684	0.0126214	0.951933	rs1029388	SH2B3	0	intronic	8.842	4	1	7
rs3803170	12	111847740	G	A	0.2058	1.09168e-08	0.0718668	0.0125733	0.970133	rs1029388	SH2B3	0	intronic	21.4	1f	1	7
rs12580300	12	111849271	A	G	0.2008	2.83776e-08	0.069949	0.0126008	0.963863	rs1029388	SH2B3	0	intronic	1.449	3a	2	7
rs7309325	12	111849515	T	G	0.2038	1.21791e-08	0.071533	0.0125558	0.981952	rs1029388	SH2B3	0	intronic	0.49	4	2	7
rs7977752	12	111850230	A	G	0.2008	3.06572e-08	0.0697809	0.0126012	0.963863	rs1029388	SH2B3	0	intronic	1.168	4	2	7
rs11323611	12	111854285	GT	G	0.1879	NA	NA	NA	0.864396	rs1029388	SH2B3	0	intronic	1.005	NA	4	5
rs7299849	12	111855461	T	A	0.2018	2.62224e-08	0.0701277	0.0126017	0.969831	rs1029388	SH2B3	0	intronic	4.272	7	4	5
rs7973120	12	111856738	A	T	0.2018	2.1136e-08	0.0705438	0.0125916	0.969831	rs1029388	SH2B3	0	intronic	2.092	5	4	4
rs739497	12	111858086	T	C	0.2018	2.41834e-08	0.0702487	0.0125915	0.969831	rs1029388	SH2B3	0	intronic	0.362	NA	4	4
rs11065898	12	111862575	T	C	0.2097	1.39286e-08	0.0697232	0.0122876	0.923741	rs1029388	SH2B3	0	intronic	0.269	4	3	7
rs10849947	12	111864684	C	T	0.2038	1.15273e-08	0.0715851	0.0125443	0.993974	rs1029388	SH2B3	0	intronic	4.447	4	2	5
rs557658468	12	111865192	GAAAAAAAAAA	G	0.1849	NA	NA	NA	0.848324	rs1029388	SH2B3	0	intronic	2.268	NA	4	5
rs2283358	12	111865565	T	C	0.2008	2.95937e-08	0.0697963	0.0125899	0.975868	rs1029388	SH2B3	0	intronic	7.778	NA	3	5
rs73199895	12	111866087	A	G	0.2008	3.01975e-08	0.0697498	0.0125896	0.975868	rs1029388	SH2B3	0	intronic	6.51	2b	2	7
rs2285520	12	111867487	T	C	0.2008	3.16723e-08	0.0696425	0.0125892	0.975868	rs1029388	SH2B3	0	intronic	5.929	NA	2	5
rs4766462	12	111871141	T	A	0.2048	1.56178e-08	0.0709019	0.0125387	0.987997	rs1029388	SH2B3	0	intronic	2.46	5	5	5
rs10849948	12	111875410	G	A	0.2048	8.67582e-09	0.072132	0.0125343	0.987997	rs1029388	SH2B3	0	intronic	1.866	5	2	7
rs7296313	12	111878526	C	T	0.2048	1.07806e-08	0.0717087	0.0125409	0.987997	rs1029388	SH2B3	0	intronic	7.689	5	3	5
rs2239195	12	111881309	T	G	0.2018	3.25355e-08	0.06957	0.0125868	0.969831	rs1029388	SH2B3	0	intronic	0.096	NA	2	6
rs2238154	12	111882485	A	C	0.2038	1.43234e-08	0.071097	0.0125403	0.993974	rs1029388	SH2B3	0	intronic	2.37	NA	2	6
rs28362508	12	111884415	C	T	0.2018	2.23387e-08	0.0704018	0.0125879	0.969831	rs1029388	SH2B3	0	intronic	3.353	4	3	6
12:111885351:ATGGGG:ATGGGGTGGGG	12	111885351	ATGGGGTGGGG	ATGGGG	0.2107	NA	NA	NA	0.953499	rs1029388	SH2B3	0	intronic	NA	NA	4	4
rs739496	12	111887659	A	G	0.2028	NA	NA	NA	0.987898	rs1029388	SH2B3	0	UTR3	2.456	1f	4	4
rs10849949	12	111893537	G	A	0.2028	8.16949e-09	0.0723052	0.0125423	1	rs1029388	ATXN2	0	UTR3	12.32	1f	4	4
rs2073950	12	111894072	T	C	0.1998	2.28384e-08	0.0703618	0.0125893	0.981957	rs1029388	ATXN2	0	intronic	0.234	NA	2	4
rs10708872	12	111894231	CA	C	0.2028	NA	NA	NA	1	rs1029388	ATXN2	0	intronic	0.741	NA	4	4
rs2301622	12	111895203	G	C	0.2028	1.02953e-08	0.0718161	0.0125426	1	rs1029388	ATXN2	0	intronic	0.874	5	4	4
rs2301621	12	111895272	T	C	0.1998	2.26239e-08	0.0703812	0.0125891	0.981957	rs1029388	ATXN2	0	intronic	1.114	NA	4	4
rs2283357	12	111897379	C	G	0.1998	2.30427e-08	0.0703395	0.0125888	0.981957	rs1029388	ATXN2	0	intronic	1.127	7	4	5
rs28521474	12	111898142	C	T	0.1998	2.21909e-08	0.0704229	0.012589	0.981957	rs1029388	ATXN2	0	intronic	2.246	5	4	5
rs73201767	12	111900781	T	C	0.2177	NA	NA	NA	0.882933	rs1029388	ATXN2	0	intronic	1.436	6	4	5
rs1557685	12	111901204	A	C	0.2038	1.02414e-08	0.0718269	0.0125425	0.993974	rs1029388	ATXN2	0	intronic	0.304	NA	4	5
rs11326711	12	111903976	TA	T	0.1799	NA	NA	NA	0.86781	rs1029388	ATXN2	0	intronic	0.498	NA	4	5
rs111818253	12	111910590	G	C	0.2018	8.80457e-09	0.0722806	0.0125656	0.993974	rs1029388	ATXN2	0	intronic	0.412	7	4	5
rs10849951	12	111910912	A	G	0.2028	9.5103e-09	0.0720085	0.0125467	1	rs1029388	ATXN2	0	intronic	2.577	7	4	5
rs530808822	12	111911086	T	TA	0.2396	NA	NA	NA	0.686986	rs1029388	ATXN2	0	intronic	1.127	NA	4	5
rs35151312	12	111911568	GA	G	0.2296	NA	NA	NA	0.853031	rs1029388	ATXN2	0	intronic	0.502	NA	4	5
rs2339816	12	111912188	C	T	0.1998	2.00673e-08	0.0706703	0.012594	0.981957	rs1029388	ATXN2	0	intronic	3.937	5	4	4
rs541179121	12	111912201	C	CA	0.2038	NA	NA	NA	0.981872	rs1029388	ATXN2	0	intronic	1.075	NA	4	4
rs11345860	12	111917659	TA	T	0.2704	NA	NA	NA	0.68661	rs1029388	ATXN2	0	intronic	7.284	NA	4	5
rs60746537	12	111919310	C	CA	0.2028	NA	NA	NA	1	rs1029388	ATXN2	0	intronic	4.468	NA	4	4
rs7976462	12	111920168	T	G	0.2028	1.10281e-08	0.0716668	0.0125421	1	rs1029388	ATXN2	0	intronic	1.08	6	4	4
rs7965040	12	111920295	C	A	0.2008	2.67535e-08	0.0699034	0.0125693	0.98797	rs1029388	ATXN2	0	intronic	1.618	5	4	4
rs201793760	12	111920994	CACAT	C	0.2028	NA	NA	NA	1	rs1029388	ATXN2	0	intronic	1.344	NA	4	4
rs527245811	12	111921214	C	CAAA	0.1829	NA	NA	NA	0.883864	rs1029388	ATXN2	0	intronic	0.545	NA	4	4
rs11608565	12	111921926	A	T	0.1998	2.27133e-08	0.0703755	0.0125896	0.981957	rs1029388	ATXN2	0	intronic	4.581	7	4	4
rs1029388	12	111926901	C	T	0.2028	6.4989e-09	0.07274	0.0125341	1	rs1029388	ATXN2	0	intronic	5.307	NA	4	5
rs7134740	12	111927739	A	G	0.1998	2.55938e-08	0.0701038	0.0125878	0.981957	rs1029388	ATXN2	0	intronic	2.063	7	4	5
rs541707256	12	111927850	T	TA	0.1968	NA	NA	NA	0.915737	rs1029388	ATXN2	0	intronic	1.294	NA	4	5
rs7138498	12	111930400	C	T	0.2028	2.47701e-08	0.070051	0.0125655	1	rs1029388	ATXN2	0	intronic	2.598	7	4	4
rs55851737	12	111936838	C	T	0.1998	2.70049e-08	0.0699764	0.0125861	0.981957	rs1029388	ATXN2	0	intronic	7.71	6	4	5
rs6490162	12	111941120	C	T	0.2008	3.08087e-08	0.0695792	0.0125667	0.98797	rs1029388	ATXN2	0	intronic	3.516	2b	4	4
rs587914	12	111943004	C	T	0.2028	1.36442e-08	0.0711955	0.0125393	1	rs1029388	ATXN2	0	intronic	3.269	NA	4	4
rs617678	12	111945784	C	T	0.1918	4.49563e-08	0.0693981	0.0126866	0.935083	rs1029388	ATXN2	0	intronic	1.34	NA	4	5
rs614591	12	111946435	G	A	0.2028	1.56155e-08	0.0709138	0.0125408	1	rs1029388	ATXN2	0	intronic	3.053	NA	4	4
rs678436	12	111949394	C	T	0.2435	5.30258e-07	0.059348	0.011834	0.725993	rs1029388	ATXN2	0	intronic	0.27	NA	4	4
rs628825	12	111951850	T	C	0.1958	2.60514e-08	0.0702161	0.012615	0.958511	rs1029388	ATXN2	0	intronic	2	6	4	5
rs630512	12	111952167	T	C	0.1968	2.76979e-08	0.0700711	0.0126131	0.952443	rs1029388	ATXN2	0	intronic	1.917	NA	4	5
rs688812	12	111962581	T	C	0.1918	6.25571e-08	0.0685665	0.0126709	0.935083	rs1029388	ATXN2	0	intronic	5.091	NA	4	4
rs863691	12	111963936	C	T	0.1948	2.67466e-08	0.0702008	0.0126226	0.95253	rs1029388	ATXN2	0	intronic	0.241	NA	4	5
rs201122350	12	111964213	TTTTTTTTC	T	0.1928	NA	NA	NA	0.941	rs1029388	ATXN2	0	intronic	3.744	NA	4	5
rs657197	12	111965658	A	C	0.1948	2.22004e-08	0.070574	0.0126162	0.95253	rs1029388	ATXN2	0	intronic	4.483	NA	4	5
rs76604970	12	111967155	A	T	0.1918	NA	NA	NA	0.935083	rs1029388	ATXN2	0	intronic	9.807	5	4	5
rs79209359	12	111967161	T	A	0.1918	4.6681e-08	0.0692416	0.0126735	0.935083	rs1029388	ATXN2	0	intronic	13.27	5	4	5
rs34967963	12	111969388	ATAC	A	0.1948	NA	NA	NA	0.95253	rs1029388	ATXN2	0	intronic	1.664	NA	4	5
rs607316	12	111969448	T	C	0.1928	5.10773e-08	0.0689251	0.0126526	0.941	rs1029388	ATXN2	0	intronic	0.295	NA	4	5
rs598711	12	111973140	G	A	0.1909	2.68735e-08	0.0706977	0.0127139	0.917508	rs1029388	ATXN2	0	intronic	1.454	NA	4	5
rs598710	12	111973141	C	A	0.1909	2.88422e-08	0.0705352	0.0127129	0.917508	rs1029388	ATXN2	0	intronic	1.275	NA	4	5
12:111973575:A:T	12	111973575	T	A	0.000994	NA	NA	NA	0.935286	rs1029388	ATXN2	0	NA	4.934	6	4	5
12:111973575:C:T	12	111973575	T	C	0.1918	NA	NA	NA	0.935286	rs1029388	ATXN2	0	intronic	4.663	NA	4	5
rs616668	12	111974280	G	T	0.1909	4.97674e-08	0.069085	0.0126712	0.929375	rs1029388	ATXN2	0	intronic	4.773	NA	4	5
rs619010	12	111974823	G	A	0.1938	2.28172e-08	0.0705469	0.0126221	0.946748	rs1029388	ATXN2	0	intronic	3.433	7	4	5
rs676767	12	111975163	A	C	0.1909	4.49532e-08	0.0693252	0.0126732	0.929375	rs1029388	ATXN2	0	intronic	1.592	NA	4	5
rs629404	12	111982813	A	T	0.2406	4.35619e-07	0.0598383	0.0118428	0.716829	rs1029388	ATXN2	0	intronic	0.608	7	4	5
rs621899	12	111984851	C	T	0.1909	4.4532e-08	0.0693456	0.0126731	0.929375	rs1029388	ATXN2	0	intronic	9.591	NA	4	5
rs563891991	12	111985640	AT	A	0.2247	NA	NA	NA	0.825014	rs1029388	ATXN2	0	intronic	0.734	NA	4	5
rs583140	12	111985954	G	A	0.1909	NA	NA	NA	0.929375	rs1029388	ATXN2	0	intronic	2.554	NA	4	5
rs596831	12	111986739	G	C	0.1909	4.09665e-08	0.0695385	0.0126742	0.929375	rs1029388	ATXN2	0	intronic	5.288	7	4	5
rs625093	12	111988432	G	A	0.1909	3.97417e-08	0.0695993	0.0126729	0.929375	rs1029388	ATXN2	0	intronic	8.18	NA	4	5
rs638791	12	111989236	G	A	0.1909	4.34856e-08	0.0693921	0.0126719	0.929375	rs1029388	ATXN2	0	intronic	8.069	6	4	5
rs666727	12	111989658	T	C	0.1918	4.39429e-08	0.0692719	0.0126542	0.935286	rs1029388	ATXN2	0	intronic	1.302	NA	4	5
rs641084	12	111989748	A	G	0.1909	4.00494e-08	0.069589	0.0126741	0.929375	rs1029388	ATXN2	0	intronic	1.544	NA	4	5
rs848132	12	111989979	A	C	0.1909	4.16894e-08	0.0694979	0.0126739	0.929375	rs1029388	ATXN2	0	intronic	2.906	NA	4	5
rs593226	12	111993886	G	A	0.2425	3.135e-07	0.0605953	0.0118463	0.718416	rs1029388	ATXN2	0	intronic	5.648	7	4	5
rs655107	12	111996557	C	T	0.1918	4.57807e-08	0.0692883	0.012674	0.935083	rs1029388	ATXN2	0	intronic	0.854	NA	5	5
rs642536	12	111997023	A	G	0.1918	4.57807e-08	0.0692883	0.012674	0.935083	rs1029388	ATXN2	0	intronic	6.416	NA	5	5
rs848129	12	111997502	C	G	0.1918	4.51048e-08	0.0693222	0.0126741	0.935083	rs1029388	ATXN2	0	intronic	2.599	6	5	5
rs610769	12	111999570	A	G	0.1918	3.9772e-08	0.0696044	0.0126741	0.935083	rs1029388	ATXN2	0	intronic	2.13	NA	4	5
rs595529	12	112000648	T	A	0.1918	4.15891e-08	0.069505	0.0126742	0.935083	rs1029388	ATXN2	0	intronic	11.39	2a	4	5
rs558579453	12	112002289	GAA	GA	0.2594	NA	NA	NA	0.646192	rs1029388	ATXN2	0	intronic	NA	NA	4	5
rs533820092	12	112002289	GAA	G	0.002982	NA	NA	NA	0.646192	rs1029388	ATXN2	0	intronic	2.277	NA	4	5
rs616559	12	112003350	C	T	0.1928	4.14049e-08	0.0694102	0.0126551	0.941	rs1029388	ATXN2	0	intronic	4.864	NA	4	5
rs616513	12	112003383	T	G	0.1948	1.78223e-08	0.071108	0.0126259	0.95253	rs1029388	ATXN2	0	intronic	7.494	5	4	5
rs575810563	12	112004252	G	GA	0.1938	NA	NA	NA	0.9466	rs1029388	ATXN2	0	intronic	0.762	NA	4	5
rs650887	12	112008242	T	C	0.1948	1.87014e-08	0.0709944	0.0126244	0.95253	rs1029388	ATXN2	0	intronic	2.235	NA	2	5
rs848130	12	112009831	G	A	0.1918	NA	NA	NA	0.935286	rs1029388	ATXN2	0	intronic	0.664	NA	5	5
rs532298109	12	112010205	C	CA	0.2147	NA	NA	NA	0.782448	rs1029388	ATXN2	0	intronic	1.353	NA	5	5
rs12816310	12	112014501	C	T	0.1948	1.57513e-08	0.0714327	0.0126359	0.95253	rs1029388	ATXN2	0	intronic	1.072	6	5	5
rs60506035	12	112015824	A	AC	0.1938	NA	NA	NA	0.922775	rs1029388	ATXN2	0	intronic	8.732	NA	4	5
rs7398705	12	112016016	A	C	0.1928	3.5758e-08	0.069731	0.0126539	0.941	rs1029388	ATXN2	0	intronic	10.35	2b	2	5
rs12369009	12	112019799	G	T	0.1928	1.0972e-08	0.072263	0.0126445	0.941	rs1029388	ATXN2	0	intronic	2.511	4	4	5
rs10774629	12	112020214	G	C	0.1918	3.44595e-08	0.0699689	0.0126821	0.935083	rs1029388	ATXN2	0	intronic	1.779	5	5	5
rs374845735	12	112020797	G	GTT	0.1819	NA	NA	NA	0.87908	rs1029388	ATXN2	0	intronic	0.147	NA	5	5
rs10774631	12	112023001	A	G	0.1918	3.18735e-08	0.0701747	0.0126879	0.935083	rs1029388	ATXN2	0	intronic	5.852	4	4	5
rs11065961	12	112023067	G	A	0.2406	1.28308e-07	0.0628381	0.0118983	0.707033	rs1029388	ATXN2	0	intronic	0.366	2b	4	5
rs11065967	12	112024384	G	T	0.1928	7.70027e-09	0.0731107	0.0126601	0.941	rs1029388	ATXN2	0	intronic	6.813	7	4	5
rs7398196	12	112026383	A	G	0.1918	3.39498e-08	0.0700703	0.0126945	0.935083	rs1029388	ATXN2	0	intronic	3.847	7	4	5
rs7953810	12	112029291	T	C	0.2117	4.51242e-08	0.0675904	0.0123576	0.870876	rs1029388	ATXN2	0	intronic	0.158	6	4	5
12:112034177:T:TCA	12	112034177	TCA	T	0.2247	NA	NA	NA	0.79583	rs1029388	ATXN2	0	NA	6.897	NA	1	5
12:112034177:T:TCACA	12	112034177	T	TCACA	0.001988	NA	NA	NA	0.79583	rs1029388	ATXN2	0	intronic	6.796	NA	1	5
rs695872	12	112036929	G	A	0.2107	5.6031e-08	0.067433	0.0124163	0.87515	rs1029388	ATXN2	0	exonic	16.14	NA	1	1
rs695871	12	112037000	G	C	0.2107	2.07132e-07	0.0645357	0.0124279	0.87515	rs1029388	ATXN2	0	exonic	18.59	4	1	1
rs10849962	12	112037526	A	G	0.2078	3.79885e-07	0.063104	0.0124251	0.856947	rs1029388	RP11-686G8.2	0	ncRNA_intronic	15.56	4	1	1
rs12810456	12	112038676	G	A	0.2097	1.38665e-07	0.0652829	0.0123947	0.868438	rs1029388	RP11-686G8.2	615	downstream	2.295	7	1	15
rs3809274	12	112044333	C	G	0.17	2.7863e-07	0.0689954	0.0134301	0.702076	rs1029388	RP11-686G8.2	6272	intergenic	12.03	6	2	15
rs2339818	12	112046476	C	T	0.17	2.28072e-07	0.0694936	0.0134291	0.702076	rs1029388	RP11-686G8.2	8415	intergenic	10.97	7	5	15
rs7484754	12	112047296	A	T	0.17	2.36691e-07	0.069389	0.0134268	0.702076	rs1029388	RP11-686G8.2	9235	intergenic	3.584	6	5	15
rs76741465	12	112050445	C	G	0.168	5.00274e-07	0.0677035	0.0134701	0.692357	rs1029388	RP11-686G8.2	12384	intergenic	1.165	6	5	15
rs550871698	12	112051540	G	GTT	0.17	NA	NA	NA	0.702076	rs1029388	RP11-686G8.2	13479	intergenic	0.755	NA	5	15
rs10849963	12	112054977	T	G	0.17	1.89946e-07	0.0699279	0.0134246	0.702076	rs1029388	RP11-686G8.2	16916	intergenic	1.553	6	5	15
rs76667020	12	112055560	T	G	0.17	1.77802e-07	0.0701931	0.013444	0.702076	rs1029388	RP11-686G8.2	17499	intergenic	0.007	5	5	15
rs35662736	12	112057774	GT	G	0.17	NA	NA	NA	0.702076	rs1029388	RP11-686G8.2	19713	intergenic	1.982	NA	5	15
rs11065980	12	112060388	G	C	0.169	2.86388e-07	0.0688821	0.0134216	0.697203	rs1029388	BRAP	19561	intergenic	7.823	5	5	15
rs11613441	12	112060842	C	T	0.166	4.66388e-07	0.0678797	0.0134691	0.682744	rs1029388	BRAP	19107	intergenic	10.1	7	5	15
rs77684561	12	112061723	T	C	0.166	5.74283e-07	0.067322	0.0134653	0.682744	rs1029388	BRAP	18226	intergenic	9.809	7	5	15
rs1544396	12	112062875	C	T	0.169	3.10875e-07	0.0686273	0.0134123	0.697203	rs1029388	BRAP	17074	intergenic	2.444	NA	5	15
rs9300319	12	112064897	C	T	0.169	2.55237e-07	0.0690181	0.0133917	0.697203	rs1029388	BRAP	15052	intergenic	3.869	7	5	15
rs7972674	12	112067387	A	G	0.169	2.16924e-07	0.0695262	0.0134111	0.697203	rs1029388	BRAP	12562	intergenic	0.091	7	5	15
rs73416497	12	112070977	A	T	0.174	2.25149e-07	0.0693634	0.0133977	0.668204	rs1029388	BRAP	8972	intergenic	0.207	6	5	15
rs3809276	12	112073916	G	A	0.171	5.14856e-07	0.0671768	0.01338	0.685431	rs1029388	BRAP	6033	intergenic	4.046	NA	1	7
rs141088484	12	112079746	TG	T	0.169	NA	NA	NA	0.667955	rs1029388	BRAP	203	downstream	1.253	NA	4	5
rs57186456	12	112086099	C	T	0.167	3.6275e-07	0.0683974	0.0134441	0.676825	rs1029388	BRAP	0	intronic	4.502	7	4	5
rs10774632	12	112086503	G	A	0.17	2.0925e-07	0.0694237	0.0133741	0.691287	rs1029388	BRAP	0	intronic	2.578	6	4	5
rs10744773	12	112086810	A	C	0.17	1.90712e-07	0.0696606	0.0133753	0.691287	rs1029388	BRAP	0	intronic	0.39	6	4	4
rs12582964	12	112090779	T	C	0.17	2.13684e-07	0.0694726	0.0133935	0.691287	rs1029388	BRAP	0	intronic	5.19	5	4	4
rs12579287	12	112090814	G	A	0.17	1.98978e-07	0.0695459	0.0133735	0.691287	rs1029388	BRAP	0	intronic	4.458	3a	4	4
rs2285727	12	112093078	T	G	0.168	2.17318e-07	0.0694183	0.0133912	0.681619	rs1029388	BRAP	0	intronic	4.03	NA	4	4
rs7977828	12	112094766	G	A	0.17	1.73263e-07	0.0699721	0.0133894	0.691287	rs1029388	BRAP	0	intronic	0.446	7	4	4
rs10774634	12	112099245	G	A	0.17	2.02169e-07	0.0694759	0.0133676	0.691287	rs1029388	BRAP	0	intronic	0.066	6	4	5
rs3742001	12	112103148	T	C	0.169	2.05123e-07	0.0694398	0.0133676	0.68644	rs1029388	BRAP	0	intronic	3.871	NA	2	4
rs570600621	12	112108905	C	CA	0.171	NA	NA	NA	0.673496	rs1029388	BRAP	0	intronic	5.785	NA	4	4
rs12427276	12	112113508	A	G	0.167	3.18729e-07	0.0686963	0.0134382	0.676825	rs1029388	BRAP	0	intronic	1.516	6	4	4
rs7136874	12	112113658	T	C	0.17	1.98843e-07	0.0695146	0.0133671	0.691287	rs1029388	BRAP	0	intronic	3.798	6	4	4
rs847895	12	112118576	C	T	0.167	3.28518e-07	0.0686176	0.0134378	0.676825	rs1029388	BRAP	0	intronic	2.464	NA	4	4
rs646275	12	112120170	T	C	0.17	2.55519e-07	0.0689018	0.0133696	0.691287	rs1029388	BRAP	0	intronic	0.679	NA	4	4
rs649406	12	112126065	C	T	0.17	2.1962e-07	0.0693753	0.013388	0.691287	rs1029388	ACAD10	0	intronic	11.71	NA	4	5
rs608814	12	112126615	A	C	0.17	7.17814e-08	0.0734649	0.0136383	0.691287	rs1029388	ACAD10	0	intronic	0.911	NA	4	5
rs618358	12	112132632	T	C	0.17	1.81788e-07	0.0699182	0.0134018	0.691287	rs1029388	ACAD10	0	intronic	0.256	NA	4	4
rs617044	12	112132875	C	T	0.167	2.78605e-07	0.0691129	0.013453	0.676825	rs1029388	ACAD10	0	intronic	4.092	NA	4	4
rs602276	12	112133924	A	G	0.167	2.79211e-07	0.0691076	0.013453	0.676825	rs1029388	ACAD10	0	intronic	5.724	NA	4	4
rs695047	12	112134971	C	G	0.167	2.9336e-07	0.0689796	0.0134524	0.676825	rs1029388	ACAD10	0	intronic	4.464	7	4	5
rs77177960	12	112135275	A	G	0.167	2.81809e-07	0.0690836	0.0134529	0.676825	rs1029388	ACAD10	0	intronic	0.205	7	4	5
rs666951	12	112136583	A	C	0.17	2.8777e-07	0.0686833	0.0133852	0.691287	rs1029388	ACAD10	0	intronic	1.166	NA	4	5
rs150723991	12	112139231	GAGGC	G	0.17	NA	NA	NA	0.691287	rs1029388	ACAD10	0	intronic	2.022	NA	4	4
rs592311	12	112140409	T	C	0.17	NA	NA	NA	0.691287	rs1029388	ACAD10	0	intronic	3.709	NA	4	4
rs682212	12	112142110	T	C	0.17	1.73115e-07	0.0700364	0.0134012	0.691287	rs1029388	ACAD10	0	intronic	0.855	NA	4	5
rs61084633	12	112145216	A	ATT	0.17	NA	NA	NA	0.691287	rs1029388	ACAD10	0	intronic	4.785	NA	4	4
rs57072497	12	112145217	A	T	0.17	NA	NA	NA	0.691287	rs1029388	ACAD10	0	intronic	7.257	6	4	4
rs627308	12	112146555	A	C	0.17	1.4522e-07	0.0704708	0.0134013	0.691287	rs1029388	ACAD10	0	intronic	8.91	NA	4	4
rs609230	12	112146911	T	C	0.168	2.08598e-07	0.0697624	0.0134378	0.670966	rs1029388	ACAD10	0	intronic	6.915	NA	4	4
rs592967	12	112151476	T	C	0.17	1.40694e-07	0.0709474	0.013477	0.691287	rs1029388	ACAD10	0	intronic	1.818	7	4	5
rs688920	12	112157262	T	C	0.17	2.67291e-07	0.0687929	0.0133704	0.691287	rs1029388	ACAD10	0	intronic	1.622	5	4	5
rs630616	12	112158966	C	T	0.167	3.69938e-07	0.0683359	0.0134419	0.676825	rs1029388	ACAD10	0	intronic	5.912	NA	4	5
rs1100130	12	112160842	T	C	0.165	3.08341e-07	0.0688922	0.01346	0.664813	rs1029388	ACAD10	0	intronic	2.381	NA	4	5
rs1100129	12	112161022	T	C	0.166	3.69287e-07	0.0684202	0.0134576	0.6708	rs1029388	ACAD10	0	intronic	2.108	NA	4	5
rs1100127	12	112161262	A	G	0.171	6.67386e-08	0.0717569	0.013289	0.685431	rs1029388	ACAD10	0	intronic	1.266	NA	4	5
rs680135	12	112161425	A	G	0.165	3.56444e-07	0.068577	0.0134706	0.664813	rs1029388	ACAD10	0	intronic	1.669	NA	4	5
rs658051	12	112161594	C	T	0.17	2.26996e-07	0.0693077	0.0133909	0.691287	rs1029388	ACAD10	0	intronic	2.54	7	4	5
rs847898	12	112163646	C	T	0.17	2.05987e-07	0.0695389	0.0133887	0.691287	rs1029388	ACAD10	0	intronic	2.692	NA	4	5
rs634819	12	112164620	A	G	0.17	2.61907e-07	0.0689386	0.0133888	0.691287	rs1029388	ACAD10	0	intronic	0.419	NA	4	5
rs594570	12	112164622	G	A	0.17	2.36105e-07	0.069106	0.0133709	0.691287	rs1029388	ACAD10	0	intronic	0.627	5	4	5
rs634389	12	112164715	G	C	0.17	2.05987e-07	0.0695389	0.0133887	0.691287	rs1029388	ACAD10	0	intronic	0.052	1f	4	5
rs624716	12	112166696	G	A	0.171	2.10685e-07	0.0694773	0.0133877	0.685431	rs1029388	ACAD10	0	intronic	3.788	5	4	4
rs640783	12	112168050	G	A	0.171	2.60338e-07	0.0689573	0.0133895	0.685431	rs1029388	ACAD10	0	intronic	0.631	NA	4	4
rs668774	12	112169652	C	G	0.171	3.03428e-07	0.0684624	0.0133682	0.685431	rs1029388	ACAD10	0	intronic	0.007	7	4	5
rs669148	12	112176107	G	A	0.171	2.30456e-07	0.0692597	0.0133889	0.685431	rs1029388	ACAD10	0	intronic	0.615	NA	4	5
rs7962138	12	112180177	G	A	0.171	2.46949e-07	0.0690837	0.0133883	0.685431	rs1029388	ACAD10	0	intronic	0.013	7	2	5
rs59905228	12	112181226	T	C	0.168	4.20183e-07	0.0680083	0.0134415	0.670966	rs1029388	ACAD10	0	intronic	0.089	7	4	5
rs4767694	12	112183490	A	G	0.171	2.17768e-07	0.0693754	0.0133839	0.685431	rs1029388	ACAD10	0	intronic	6.186	5	4	4
rs11066018	12	112183574	C	T	0.171	2.14318e-07	0.069391	0.0133792	0.685431	rs1029388	ACAD10	0	intronic	2.146	7	4	4
rs35309453	12	112187396	A	AG	0.171	NA	NA	NA	0.685431	rs1029388	ACAD10	0	intronic	6.037	NA	4	4
rs11608345	12	112187840	G	A	0.168	3.67167e-07	0.0683364	0.0134382	0.670966	rs1029388	ACAD10	0	intronic	1.929	7	4	5
rs6490294	12	112190438	A	C	0.165	2.45004e-07	0.0692201	0.0134109	0.666039	rs1029388	ACAD10	0	intronic	2.248	6	4	5
rs7956676	12	112191139	G	A	0.166	3.00004e-07	0.0685253	0.0133749	0.660133	rs1029388	ACAD10	0	intronic	0.202	2b	4	5
rs72125262	12	112192426	CCATGCT	C	0.165	NA	NA	NA	0.666039	rs1029388	ACAD10:RP11-162P23.2	00:00:00	intronic	6.031	NA	4	4
rs7978737	12	112196611	T	C	0.162	4.77955e-07	0.0676268	0.0134315	0.651913	rs1029388	RP11-162P23.2	0	intronic	0.087	4	2	5
rs71975826	12	112198371	ATATTAT	A	0.162	NA	NA	NA	0.651913	rs1029388	RP11-162P23.2	0	intronic	1.47	NA	5	5
rs886205	12	112204427	G	A	0.166	2.53278e-07	0.068958	0.0133762	0.660133	rs1029388	RP11-162P23.2	0	intronic	7.789	NA	1	2
rs2283354	12	112206685	A	G	0.163	4.7922e-07	0.0676907	0.0134455	0.646005	rs1029388	RP11-162P23.2:ALDH2	00:00:00	intronic	1.745	6	1	5
rs4767939	12	112206895	G	A	0.167	2.55651e-07	0.0690191	0.0133926	0.654288	rs1029388	RP11-162P23.2:ALDH2	00:00:00	intronic	0.793	7	1	5
rs56884502	12	112207300	A	T	0.163	4.76605e-07	0.0677033	0.0134452	0.646005	rs1029388	RP11-162P23.2:ALDH2	00:00:00	intronic	0.962	4	1	5
rs74849450	12	112208838	G	C	0.163	4.70338e-07	0.0677383	0.0134454	0.646005	rs1029388	RP11-162P23.2:ALDH2	00:00:00	intronic	7.141	6	4	5
rs34108639	12	112210746	CA	C	0.168	NA	NA	NA	0.612856	rs1029388	RP11-162P23.2:ALDH2	00:00:00	intronic	0.627	NA	5	5
rs2238152	12	112214459	T	G	0.162	3.82782e-07	0.0682854	0.0134491	0.651913	rs1029388	RP11-162P23.2:ALDH2	00:00:00	intronic	6.064	7	2	7
rs11613713	12	112217138	T	C	0.164	3.38235e-07	0.0686009	0.0134491	0.640158	rs1029388	RP11-162P23.2:ALDH2	00:00:00	intronic	1.763	6	4	5
rs11609628	12	112217208	A	G	0.162	3.64112e-07	0.068421	0.0134506	0.651913	rs1029388	RP11-162P23.2:ALDH2	00:00:00	intronic	14.56	7	4	5
rs79463616	12	112221353	A	G	0.162	3.27077e-07	0.0686946	0.0134507	0.651913	rs1029388	RP11-162P23.2:ALDH2	00:00:00	intronic	0.011	7	4	4
rs4648328	12	112222788	T	C	0.159	4.16091e-07	0.0682581	0.0134859	0.636678	rs1029388	RP11-162P23.2:ALDH2	00:00:00	intronic	8.702	6	4	4
rs10774637	12	112225927	T	C	0.162	2.18409e-07	0.0696191	0.0134323	0.65063	rs1029388	RP11-162P23.2:ALDH2	00:00:00	intronic	1.555	5	4	5
rs440	12	112228714	C	T	0.163	2.72193e-07	0.0692146	0.0134613	0.646005	rs1029388	RP11-162P23.2:ALDH2	00:00:00	intronic	8.548	6	4	4
rs441	12	112228849	C	T	0.163	3.79106e-07	0.0682836	0.0134439	0.646005	rs1029388	RP11-162P23.2:ALDH2	00:00:00	intronic	4.907	6	4	4
rs4646777	12	112230036	A	G	0.162	2.5378e-07	0.0693905	0.0134611	0.651913	rs1029388	ALDH2	0	intronic	0.199	4	3	4
rs540066570	12	112231389	G	GT	0.166	NA	NA	NA	0.616796	rs1029388	ALDH2	0	intronic	0.425	NA	4	4
rs78783055	12	112233495	A	G	0.163	4.62511e-07	0.0677692	0.0134429	0.646005	rs1029388	ALDH2	0	intronic	0.106	7	4	5
rs4646778	12	112235783	A	C	0.162	3.77717e-07	0.0683439	0.0134539	0.651913	rs1029388	ALDH2	0	intronic	2.782	6	4	4
rs10774638	12	112239872	C	T	0.164	1.80282e-07	0.0698693	0.0133885	0.661305	rs1029388	ALDH2	0	intronic	2.963	7	4	5
rs144260138	12	112244140	AAAAC	A	0.164	NA	NA	NA	0.619355	rs1029388	ALDH2	0	intronic	1.375	NA	4	5
rs7296651	12	112246954	C	G	0.168	NA	NA	NA	0.617368	rs1029388	ALDH2	0	intronic	6.485	1f	4	4
rs142915302	12	112248212	TTC	T	0.164	NA	NA	NA	0.619355	rs1029388	ALDH2	429	downstream	2.696	NA	4	4
rs6489793	12	112249884	G	T	0.167	2.28359e-07	0.0692141	0.0133757	0.622978	rs1029388	RP3-462E2.3	712	upstream	4.982	7	4	5
rs9971942	12	112256042	T	C	0.167	4.45452e-07	0.0675016	0.0133708	0.622978	rs1029388	RP3-462E2.3	4817	intergenic	1.513	6	5	15
rs10774639	12	112258445	A	G	0.168	2.94053e-07	0.068525	0.0133649	0.617368	rs1029388	RP3-462E2.3	7220	intergenic	4.288	7	5	15
rs2106697	12	112260065	C	T	0.168	3.24162e-07	0.0681962	0.0133487	0.617368	rs1029388	RP3-462E2.3	8840	intergenic	3.458	6	5	15
rs11066040	12	112262789	A	T	0.165	5.9703e-07	0.0669697	0.0134149	0.613689	rs1029388	RP3-462E2.3	11564	intergenic	1.42	6	5	15
rs7137270	12	112263402	A	G	0.165	4.46867e-07	0.0677205	0.0134158	0.613689	rs1029388	RP3-462E2.3	12177	intergenic	2.076	5	5	15
rs57976537	12	112263873	C	T	0.165	4.50011e-07	0.067699	0.0134151	0.613689	rs1029388	RP3-462E2.3	12648	intergenic	9.666	6	5	15
rs10849974	12	112264158	T	C	0.165	4.52255e-07	0.0676881	0.0134155	0.613689	rs1029388	RP3-462E2.3	12933	intergenic	11.05	7	5	15
rs10849975	12	112264648	A	G	0.165	4.39422e-07	0.067763	0.0134157	0.613689	rs1029388	MAPKAPK5-AS1:AC003029.1	12922:12922	intergenic	3.159	7	5	15
rs57303367	12	112265083	T	C	0.165	4.39422e-07	0.067763	0.0134157	0.613689	rs1029388	MAPKAPK5-AS1:AC003029.1	12487:12487	intergenic	0.874	5	5	15
rs61547643	12	112266624	C	G	0.165	4.42813e-07	0.0677419	0.0134154	0.613689	rs1029388	MAPKAPK5-AS1:AC003029.1	10946:10946	intergenic	1.291	2b	5	15
rs113356383	12	112267206	T	C	0.165	5.91504e-07	0.0669955	0.0134153	0.613689	rs1029388	MAPKAPK5-AS1:AC003029.1	10364:10364	intergenic	0.47	7	5	15
rs80165378	12	112267652	C	A	0.165	5.99855e-07	0.066957	0.0134148	0.613689	rs1029388	MAPKAPK5-AS1:AC003029.1	9918:9918	intergenic	0.991	5	5	15
rs73422315	12	112268299	G	A	0.165	6.04745e-07	0.0669343	0.0134145	0.613689	rs1029388	MAPKAPK5-AS1:AC003029.1	9271:9271	intergenic	1.374	6	5	15
rs375329393	12	112268446	T	C	0.165	5.36273e-07	0.0672734	0.0134202	0.613689	rs1029388	MAPKAPK5-AS1:AC003029.1	9124:9124	intergenic	0.826	7	5	15
rs9706432	12	112270196	C	T	0.168	4.26305e-07	0.0674697	0.0133423	0.627661	rs1029388	MAPKAPK5-AS1:AC003029.1	7374:7374	intergenic	1.101	6	5	15
rs60767482	12	112271105	C	A	0.165	5.79205e-07	0.0670146	0.0134082	0.613689	rs1029388	MAPKAPK5-AS1:AC003029.1	6465:6465	intergenic	0.964	6	5	15
rs11066041	12	112271591	C	A	0.167	4.24845e-07	0.0674776	0.0133422	0.622978	rs1029388	MAPKAPK5-AS1:AC003029.1	5979:5979	intergenic	1.093	6	5	15
rs12319539	12	112272717	G	A	0.165	NA	NA	NA	0.613689	rs1029388	MAPKAPK5-AS1:AC003029.1	4853:4853	intergenic	1.508	4	1	15
rs12306584	12	112272776	T	C	0.165	4.82602e-07	0.0674825	0.0134077	0.613689	rs1029388	MAPKAPK5-AS1:AC003029.1	4794:4794	intergenic	1.822	2b	1	15
rs12306710	12	112272981	T	C	0.165	5.21612e-07	0.0672711	0.0134055	0.613689	rs1029388	MAPKAPK5-AS1:AC003029.1	4589:4589	intergenic	1.485	3a	1	15
rs12315114	12	112273059	C	T	0.167	3.51778e-07	0.0680204	0.0133547	0.622978	rs1029388	MAPKAPK5-AS1:AC003029.1	4511:4511	intergenic	2.527	4	1	15
rs7488629	12	112273500	A	G	0.165	5.8975e-07	0.0669417	0.013403	0.613689	rs1029388	MAPKAPK5-AS1:AC003029.1	4070:4070	intergenic	1.817	7	1	15
rs73422316	12	112273674	A	G	0.165	5.86666e-07	0.0669549	0.0134029	0.613689	rs1029388	MAPKAPK5-AS1:AC003029.1	3896:3896	intergenic	1.198	5	2	15
rs7970881	12	112274236	C	T	0.165	5.91075e-07	0.0669349	0.0134028	0.613689	rs1029388	MAPKAPK5-AS1:AC003029.1	3334:3334	intergenic	1.407	5	5	5
rs7953874	12	112274741	T	C	0.165	6.81254e-07	0.0665319	0.0133958	0.613689	rs1029388	MAPKAPK5-AS1:AC003029.1	2829:2829	intergenic	8.109	7	5	5
rs112703217	12	112275642	T	G	0.165	1.18238e-06	0.0655756	0.0134969	0.613689	rs1029388	MAPKAPK5-AS1:AC003029.1	1928:1928	intergenic	9.667	7	5	5
rs76122743	12	112275745	A	C	0.165	5.84906e-07	0.0669629	0.0134029	0.613689	rs1029388	MAPKAPK5-AS1:AC003029.1	1825:1825	intergenic	1.546	7	5	5
rs73422318	12	112275973	T	C	0.165	5.84906e-07	0.0669629	0.0134029	0.613689	rs1029388	MAPKAPK5-AS1:AC003029.1	1597:1597	intergenic	2.262	6	1	5
rs7314870	12	112276464	C	T	0.166	5.89025e-07	0.0669441	0.0134028	0.609706	rs1029388	MAPKAPK5-AS1:AC003029.1	1106:1106	intergenic	0.893	4	4	5
rs6489810	12	112277406	C	T	0.168	4.03625e-07	0.0676575	0.0133519	0.618957	rs1029388	MAPKAPK5-AS1:AC003029.1	164:164	downstream	0.54	5	4	4
rs3177647	12	112277576	T	C	0.165	5.90434e-07	0.0669364	0.0134025	0.613689	rs1029388	MAPKAPK5-AS1:AC003029.1	00:00:00	ncRNA_exonic	0.951	NA	4	4
rs2879603	12	112278025	G	A	0.166	5.9205e-07	0.0669291	0.0134025	0.609706	rs1029388	MAPKAPK5-AS1:AC003029.1	00:00:00	ncRNA_exonic	7.506	5	1	7
rs530739805	12	112278438	T	TA	0.164	NA	NA	NA	0.606002	rs1029388	MAPKAPK5-AS1:AC003029.1	00:00:00	ncRNA_intronic	3.146	NA	1	2
rs138511097	12	112280085	TGCTTCG	T	0.166	NA	NA	NA	0.609706	rs1029388	MAPKAPK5-AS1:MAPKAPK5	00:00:00	ncRNA_exonic	15.93	NA	1	1
rs3213628	12	112280773	T	G	0.166	5.90434e-07	0.0669364	0.0134025	0.609706	rs1029388	MAPKAPK5	0	intronic	3.285	1b	1	1
rs4767068	12	112281013	G	A	0.168	3.70803e-07	0.0678588	0.0133492	0.618957	rs1029388	MAPKAPK5	0	exonic	6.58	1f	1	2
rs7980569	12	112281384	A	G	0.165	6.06854e-07	0.0668638	0.0134022	0.613689	rs1029388	MAPKAPK5	0	intronic	4.481	5	1	2
rs7970847	12	112281493	T	C	0.165	NA	NA	NA	0.613689	rs1029388	MAPKAPK5	0	intronic	4.341	5	1	7
rs3782885	12	112282583	A	G	0.165	6.06885e-07	0.0668637	0.0134022	0.613689	rs1029388	MAPKAPK5	0	intronic	4.098	NA	1	7
rs11066044	12	112283546	T	C	0.165	6.06885e-07	0.0668637	0.0134022	0.613689	rs1029388	MAPKAPK5	0	intronic	0.151	6	4	5
rs11066045	12	112283551	A	C	0.165	6.06885e-07	0.0668637	0.0134022	0.613689	rs1029388	MAPKAPK5	0	intronic	0.121	7	4	5
rs11066046	12	112283881	C	T	0.165	6.06885e-07	0.0668637	0.0134022	0.613689	rs1029388	MAPKAPK5	0	intronic	0.75	5	4	5
rs59317684	12	112284281	C	CA	0.165	NA	NA	NA	0.613689	rs1029388	MAPKAPK5	0	intronic	0.917	NA	4	5
rs72333897	12	112284294	GTTTCTT	G	0.165	NA	NA	NA	0.613689	rs1029388	MAPKAPK5	0	intronic	0.613	NA	4	5
rs7306566	12	112284380	A	G	0.165	6.06885e-07	0.0668637	0.0134022	0.613689	rs1029388	MAPKAPK5	0	intronic	3.596	7	4	5
rs7307625	12	112284491	T	C	0.165	6.06885e-07	0.0668637	0.0134022	0.613689	rs1029388	MAPKAPK5	0	intronic	2.97	5	4	5
rs57046217	12	112285116	C	T	0.165	5.23783e-07	0.0672294	0.0133993	0.613689	rs1029388	MAPKAPK5	0	intronic	0.762	7	4	5
rs145942514	12	112285145	C	CTG	0.165	NA	NA	NA	0.613689	rs1029388	MAPKAPK5	0	intronic	1.167	NA	4	5
rs2158030	12	112285591	C	T	0.165	6.06885e-07	0.0668637	0.0134022	0.613689	rs1029388	MAPKAPK5	0	intronic	1.032	1f	4	5
rs7315642	12	112286796	C	G	0.165	6.06885e-07	0.0668637	0.0134022	0.613689	rs1029388	MAPKAPK5	0	intronic	3.536	6	4	5
rs2339841	12	112287102	C	T	0.167	4.07417e-07	0.0676323	0.0133517	0.622978	rs1029388	MAPKAPK5	0	intronic	3.277	7	4	5
rs7134084	12	112287344	A	G	0.165	6.06885e-07	0.0668637	0.0134022	0.613689	rs1029388	MAPKAPK5	0	intronic	1.003	6	4	5
rs59012546	12	112287697	CT	C	0.166	NA	NA	NA	0.608081	rs1029388	MAPKAPK5	0	intronic	0.484	NA	4	5
rs550463060	12	112287838	C	CT	0.167	NA	NA	NA	0.611146	rs1029388	MAPKAPK5	0	intronic	0.475	NA	4	5
rs7135919	12	112288089	T	C	0.165	6.06885e-07	0.0668637	0.0134022	0.613689	rs1029388	MAPKAPK5	0	intronic	0.848	6	4	5
rs12302040	12	112288179	A	G	0.165	6.06885e-07	0.0668637	0.0134022	0.613689	rs1029388	MAPKAPK5	0	intronic	1.001	6	4	5
rs12322899	12	112288202	G	A	0.165	6.06885e-07	0.0668637	0.0134022	0.613689	rs1029388	MAPKAPK5	0	intronic	1.717	7	4	5
rs60661425	12	112288827	T	C	0.165	6.06885e-07	0.0668637	0.0134022	0.613689	rs1029388	MAPKAPK5	0	intronic	0.898	6	4	5
rs12307192	12	112290346	T	G	0.165	6.06885e-07	0.0668637	0.0134022	0.613689	rs1029388	MAPKAPK5	0	intronic	2.307	7	4	5
rs12307365	12	112290651	C	G	0.165	6.06885e-07	0.0668637	0.0134022	0.613689	rs1029388	MAPKAPK5	0	intronic	2.155	7	4	5
rs6489817	12	112291242	C	A	0.165	6.09857e-07	0.0668507	0.0134021	0.613689	rs1029388	MAPKAPK5	0	intronic	3.628	6	4	5
rs7306262	12	112291416	T	G	0.165	6.06885e-07	0.0668637	0.0134022	0.613689	rs1029388	MAPKAPK5	0	intronic	1.821	7	4	5
rs7295727	12	112291476	C	T	0.165	6.06885e-07	0.0668637	0.0134022	0.613689	rs1029388	MAPKAPK5	0	intronic	4.154	6	4	5
rs7296199	12	112291844	C	T	0.165	6.06885e-07	0.0668637	0.0134022	0.613689	rs1029388	MAPKAPK5	0	intronic	4.009	6	4	5
rs4767072	12	112292108	C	T	0.167	4.10071e-07	0.0676163	0.0133518	0.622978	rs1029388	MAPKAPK5	0	intronic	3.787	6	4	5
rs12313385	12	112292147	C	G	0.165	NA	NA	NA	0.613689	rs1029388	MAPKAPK5	0	intronic	2.234	7	4	5
rs7310605	12	112292470	A	G	0.165	6.06885e-07	0.0668637	0.0134022	0.613689	rs1029388	MAPKAPK5	0	intronic	2.997	7	4	5
rs58635554	12	112292752	G	GT	0.165	NA	NA	NA	0.613689	rs1029388	MAPKAPK5	0	intronic	1.024	NA	4	5
rs4767074	12	112292962	C	G	0.168	4.03782e-07	0.0676563	0.0133519	0.618957	rs1029388	MAPKAPK5	0	intronic	1.563	7	4	5
rs79453676	12	112293616	C	T	0.166	5.81267e-07	0.0669786	0.0134029	0.609706	rs1029388	MAPKAPK5	0	intronic	3.13	7	4	5
rs111374400	12	112293910	C	T	0.166	4.90814e-07	0.0674114	0.0134022	0.609706	rs1029388	MAPKAPK5	0	intronic	4.03	7	4	5
rs57427612	12	112293996	G	C	0.165	5.81267e-07	0.0669786	0.0134029	0.613689	rs1029388	MAPKAPK5	0	intronic	0.728	6	4	5
rs35704336	12	112294373	G	T	0.166	7.4311e-07	0.066255	0.0133855	0.609706	rs1029388	MAPKAPK5	0	intronic	1.178	7	4	5
rs10774640	12	112295190	C	T	0.168	7.20386e-07	0.0659871	0.0133152	0.618957	rs1029388	MAPKAPK5	0	intronic	1.889	6	4	5
rs7956495	12	112295693	G	T	0.167	7.49481e-07	0.0662819	0.0133955	0.604195	rs1029388	MAPKAPK5	0	intronic	3.339	6	4	5
rs111752063	12	112297450	T	G	0.167	7.52823e-07	0.0662777	0.013397	0.604195	rs1029388	MAPKAPK5	0	intronic	1.038	6	5	5
rs10686518	12	112297457	T	TTTTC	0.165	NA	NA	NA	0.613689	rs1029388	MAPKAPK5	0	intronic	1.538	NA	5	5
rs7309505	12	112297568	C	G	0.166	5.81267e-07	0.0669786	0.0134029	0.609706	rs1029388	MAPKAPK5	0	intronic	0.965	7	5	5
rs75080921	12	112298972	T	G	0.166	NA	NA	NA	0.609706	rs1029388	MAPKAPK5	0	intronic	3.222	6	4	5
rs7976557	12	112300780	C	T	0.166	5.7904e-07	0.0669887	0.0134029	0.609706	rs1029388	MAPKAPK5	0	intronic	1.198	5	4	5
rs11066051	12	112301760	C	G	0.169	4.00615e-07	0.0676769	0.013352	0.615109	rs1029388	MAPKAPK5	0	intronic	8.908	7	4	5
rs2879604	12	112303481	A	G	0.166	5.7904e-07	0.0669887	0.0134029	0.609706	rs1029388	MAPKAPK5	0	intronic	1.656	5	4	5
rs11066054	12	112306165	T	G	0.166	5.76593e-07	0.067	0.013403	0.609706	rs1029388	MAPKAPK5	0	intronic	8.053	5	2	4
rs567169945	12	112306495	G	GT	0.164	NA	NA	NA	0.607521	rs1029388	MAPKAPK5	0	intronic	8.449	NA	1	4
rs59035903	12	112306919	AG	A	0.166	NA	NA	NA	0.609706	rs1029388	MAPKAPK5	0	intronic	10.68	NA	2	4
rs6489818	12	112310580	A	G	0.168	4.65813e-07	0.0672228	0.0133382	0.618957	rs1029388	MAPKAPK5	0	intronic	2.625	7	4	4
rs78128974	12	112311746	T	TAA	0.166	NA	NA	NA	0.609706	rs1029388	MAPKAPK5	0	intronic	5.855	NA	4	4
rs11066055	12	112313216	T	A	0.166	7.90435e-07	0.0664221	0.013452	0.609706	rs1029388	MAPKAPK5	0	intronic	0.002	7	4	5
rs7297760	12	112313688	A	C	0.166	NA	NA	NA	0.609706	rs1029388	MAPKAPK5	0	intronic	4.752	6	4	5
rs7297883	12	112313795	G	A	0.166	5.49858e-07	0.0671243	0.0134033	0.609706	rs1029388	MAPKAPK5	0	intronic	7.442	6	4	5
rs112405622	12	112314705	T	TACAA	0.166	NA	NA	NA	0.609706	rs1029388	MAPKAPK5	0	intronic	0.89	NA	4	5
rs12426554	12	112315102	C	T	0.166	5.7904e-07	0.0669887	0.0134029	0.609706	rs1029388	MAPKAPK5	0	intronic	0.39	6	4	5
rs12426566	12	112315172	C	T	0.166	5.7904e-07	0.0669887	0.0134029	0.609706	rs1029388	MAPKAPK5	0	intronic	8.417	6	4	5
rs2097701	12	112316774	G	T	0.166	5.7904e-07	0.0669887	0.0134029	0.609706	rs1029388	MAPKAPK5	0	intronic	9.394	1f	4	4
rs7294623	12	112317096	A	G	0.165	5.7904e-07	0.0669887	0.0134029	0.613689	rs1029388	MAPKAPK5	0	intronic	2.701	6	4	4
rs11066058	12	112317320	C	T	0.165	5.7904e-07	0.0669887	0.0134029	0.613689	rs1029388	MAPKAPK5:RPS2P41	00:00:00	ncRNA_intronic	0.405	7	4	4
rs16941703	12	112318734	T	C	0.165	5.53394e-07	0.0671009	0.0134019	0.613689	rs1029388	MAPKAPK5	0	intronic	1.53	5	4	4
rs61440627	12	112318997	C	T	0.165	5.81292e-07	0.0669788	0.0134029	0.613689	rs1029388	MAPKAPK5	0	intronic	2.972	7	4	4
rs11066060	12	112319207	T	C	0.165	2.49145e-07	0.0693115	0.0134368	0.610645	rs1029388	MAPKAPK5	0	intronic	1.549	6	4	4
rs7961704	12	112319398	C	T	0.165	5.98998e-07	0.0669039	0.0134035	0.613689	rs1029388	MAPKAPK5	0	intronic	0.585	6	4	4
rs146563102	12	112320187	AAAG	A	0.165	NA	NA	NA	0.613689	rs1029388	MAPKAPK5	0	intronic	1.654	NA	4	4
rs11066062	12	112320947	T	C	0.165	4.71309e-07	0.0675228	0.0134037	0.613689	rs1029388	MAPKAPK5	0	intronic	0.458	7	4	4
rs12296574	12	112322777	C	T	0.165	6.27512e-07	0.0667706	0.0134009	0.613689	rs1029388	MAPKAPK5	0	intronic	4.313	6	4	4
rs1981517	12	112323582	G	A	0.166	6.30885e-07	0.0667563	0.0134008	0.609706	rs1029388	MAPKAPK5	0	intronic	4.649	1f	4	4
rs12423041	12	112324846	C	T	0.164	3.92565e-07	0.0683751	0.0134795	0.600556	rs1029388	MAPKAPK5	0	intronic	4.216	1f	2	4
rs148698477	12	112325472	C	CTG	0.166	NA	NA	NA	0.609706	rs1029388	MAPKAPK5	0	intronic	2.551	NA	4	4
rs2269801	12	112326123	C	T	0.165	7.07696e-07	0.0664286	0.0133949	0.613689	rs1029388	MAPKAPK5	0	intronic	9.911	5	4	4
rs2269802	12	112326138	G	A	0.166	7.42896e-07	0.0662954	0.0133936	0.609706	rs1029388	MAPKAPK5	0	intronic	7.347	5	4	4
rs2269803	12	112326145	C	T	0.167	5.483e-07	0.0667689	0.0133309	0.622978	rs1029388	MAPKAPK5	0	intronic	6.956	5	4	4
rs73424286	12	112327142	A	G	0.165	5.7227e-07	0.0670193	0.0134029	0.613689	rs1029388	MAPKAPK5	0	intronic	3.506	6	4	4
rs6489819	12	112328230	A	C	0.169	4.07859e-07	0.0679334	0.0134116	0.611815	rs1029388	MAPKAPK5	0	intronic	0.431	5	4	4
rs6489820	12	112328503	C	T	0.167	4.15264e-07	0.0675877	0.0133524	0.622978	rs1029388	MAPKAPK5	0	intronic	2.67	7	4	4
rs7973713	12	112328587	G	A	0.165	6.30668e-07	0.0667569	0.0134007	0.613689	rs1029388	MAPKAPK5	0	intronic	3.6	6	4	4
rs7974772	12	112332283	T	C	0.165	7.24764e-07	0.0663705	0.0133957	0.613689	rs1029388	MAPKAPK5	0	intergenic	1.391	6	2	4
rs60695934	12	112332568	A	G	0.165	NA	NA	NA	0.613689	rs1029388	MAPKAPK5	0	intergenic	0.131	5	1	4
rs61088218	12	112332570	A	G	0.165	NA	NA	NA	0.613689	rs1029388	MAPKAPK5	0	intergenic	1.35	5	1	4
rs4766705	12	112333660	A	C	0.166	4.17901e-07	0.0675713	0.0133524	0.616796	rs1029388	MAPKAPK5	0	intergenic	4.318	7	4	4
rs7977009	12	112334923	G	A	0.165	5.45301e-07	0.0671254	0.0133992	0.613689	rs1029388	RP3-462E2.5	216	upstream	3.759	6	4	5
rs10849981	12	112335217	T	A	0.165	6.2191e-07	0.0667928	0.0134007	0.613689	rs1029388	RP3-462E2.5	0	ncRNA_exonic	6.19	6	4	5
rs10849982	12	112335539	A	G	0.165	6.26183e-07	0.0667739	0.0134004	0.613689	rs1029388	RP3-462E2.5	0	ncRNA_exonic	11.08	6	4	5
rs9971746	12	112337362	T	C	0.165	6.3104e-07	0.0667484	0.0133993	0.613689	rs1029388	ADAM1A	0	ncRNA_exonic	9.426	1f	4	5
rs3742000	12	112338539	C	T	0.167	5.43931e-07	0.0667982	0.0133326	0.622978	rs1029388	ADAM1A	0	ncRNA_exonic	8.643	NA	4	5
rs3832867	12	112338734	T	TA	0.165	NA	NA	NA	0.613689	rs1029388	ADAM1A	0	ncRNA_exonic	14.08	NA	4	5
rs12321677	12	112339015	A	G	0.165	7.13927e-07	0.0664116	0.0133961	0.613689	rs1029388	ADAM1A	0	ncRNA_exonic	0.792	1f	4	5
rs3741998	12	112339843	G	A	0.165	6.94495e-07	0.066484	0.0133962	0.613689	rs1029388	ADAM1A	0	ncRNA_exonic	6.836	NA	4	5
rs10849983	12	112340409	T	G	0.167	4.73309e-07	0.0672295	0.0133476	0.622978	rs1029388	ADAM1A	366	downstream	1.358	7	4	5
rs150149238	12	112340476	CG	C	0.165	NA	NA	NA	0.613689	rs1029388	ADAM1A	433	downstream	0.01	NA	4	5
rs12319165	12	112340734	G	A	0.165	6.94495e-07	0.066484	0.0133962	0.613689	rs1029388	ADAM1A	691	downstream	3.852	6	4	5
rs569960162	12	112341314	C	CAA	0.168	NA	NA	NA	0.617368	rs1029388	ADAM1A	1271	intergenic	1.699	NA	4	5
rs73426310	12	112342410	G	A	0.165	6.67843e-07	0.066587	0.0133965	0.613689	rs1029388	ADAM1A	2367	intergenic	11.04	4	4	5
rs12427012	12	112343374	A	G	0.165	6.91987e-07	0.0664936	0.0133963	0.613689	rs1029388	ADAM1A	3331	intergenic	13.34	6	4	5
rs145873503	12	112343625	G	GGCTAT	0.165	NA	NA	NA	0.613689	rs1029388	ADAM1A	3582	intergenic	9.072	NA	4	5
rs12316525	12	112344119	C	T	0.165	6.91987e-07	0.0664936	0.0133963	0.613689	rs1029388	ADAM1A	4076	intergenic	9.494	7	5	5
rs12426493	12	112344756	C	T	0.167	5.6806e-07	0.066755	0.0133463	0.622978	rs1029388	ADAM1A	4713	intergenic	4.129	7	5	5
rs73426314	12	112345056	C	T	0.165	6.96848e-07	0.0664746	0.0133961	0.613689	rs1029388	ADAM1A	5013	intergenic	2.815	7	5	15
rs12582302	12	112345634	G	A	0.165	6.96848e-07	0.0664746	0.0133961	0.613689	rs1029388	ADAM1A	5591	intergenic	1.13	6	5	15
rs11066077	12	112346661	T	C	0.165	6.38541e-07	0.0667116	0.0133981	0.613689	rs1029388	ADAM1A	6618	intergenic	3.185	6	5	15
rs10849984	12	112347728	C	T	0.165	6.43009e-07	0.0666928	0.013398	0.613689	rs1029388	ADAM1A	7685	intergenic	6.763	5	5	15
rs10849985	12	112347754	T	C	0.165	6.38541e-07	0.0667116	0.0133981	0.613689	rs1029388	ADAM1A	7711	intergenic	7.365	5	5	15
rs11066078	12	112347904	G	A	0.165	NA	NA	NA	0.613689	rs1029388	ADAM1A	7861	intergenic	5.185	7	5	15
rs7136469	12	112348191	C	T	0.165	6.21775e-07	0.0667834	0.0133987	0.613689	rs1029388	ADAM1A	8148	intergenic	2.373	7	5	15
rs11066079	12	112350403	G	T	0.165	NA	NA	NA	0.610645	rs1029388	ADAM1A	10360	intergenic	4.427	5	4	15
rs11066080	12	112350404	A	T	0.165	4.32425e-07	0.067473	0.0133501	0.610645	rs1029388	ADAM1A	10361	intergenic	1.836	5	4	15
rs11066082	12	112351348	C	T	0.165	5.49692e-07	0.0671484	0.0134079	0.613689	rs1029388	ADAM1A	11305	intergenic	3.281	7	5	15
rs61670030	12	112351854	T	C	0.167	4.82786e-07	0.0671166	0.0133352	0.622978	rs1029388	ADAM1A	11811	intergenic	2.643	7	5	15
rs4767202	12	112354075	C	T	0.167	4.5029e-07	0.0673651	0.0133492	0.622978	rs1029388	ADAM1B	10746	intergenic	0.408	7	5	15
rs7294902	12	112354531	C	T	0.165	5.77981e-07	0.066961	0.0133964	0.613689	rs1029388	ADAM1B	10290	intergenic	1.838	6	5	15
rs145548584	12	112355232	G	GATTTTATTTTATTTT	0.165	NA	NA	NA	0.613689	rs1029388	ADAM1B	9589	intergenic	NA	NA	5	15
rs57931035	12	112355899	C	T	0.165	6.28198e-07	0.066756	0.0133985	0.613689	rs1029388	ADAM1B	8922	intergenic	8.688	7	5	15
rs12308660	12	112356735	A	G	0.165	6.30676e-07	0.0667456	0.0133985	0.613689	rs1029388	ADAM1B	8086	intergenic	3.668	6	5	15
rs61612992	12	112358064	C	T	0.165	6.47633e-07	0.0666739	0.0133979	0.613689	rs1029388	ADAM1B	6757	intergenic	4.154	7	5	15
rs7312260	12	112358663	G	T	0.165	6.05099e-07	0.0668388	0.0133957	0.613689	rs1029388	ADAM1B	6158	intergenic	0.324	6	5	15
rs7300320	12	112360168	G	A	0.165	NA	NA	NA	0.613689	rs1029388	ADAM1B	4653	intergenic	7.169	6	5	15
rs7295001	12	112361909	C	T	0.165	6.47667e-07	0.0666738	0.0133979	0.613689	rs1029388	ADAM1B	2912	intergenic	3.504	5	5	15
rs11066089	12	112363267	A	C	0.165	6.38541e-07	0.0667116	0.0133981	0.613689	rs1029388	ADAM1B	1554	intergenic	5.412	1f	5	15
rs12307393	12	112364028	A	T	0.165	6.47667e-07	0.0666738	0.0133979	0.613689	rs1029388	ADAM1B	793	upstream	0.652	7	5	15
rs530256792	12	112365361	TAATATAA	T	0.165	NA	NA	NA	0.613689	rs1029388	ADAM1B	0	ncRNA_exonic	NA	NA	4	15
rs527787875	12	112365369	TGTG	T	0.165	NA	NA	NA	0.613689	rs1029388	ADAM1B	0	ncRNA_exonic	NA	NA	4	15
rs11066090	12	112365523	C	T	0.167	4.29761e-07	0.0674871	0.0133498	0.622978	rs1029388	ADAM1B	0	ncRNA_exonic	6.269	6	4	15
rs34028354	12	112367555	T	C	0.165	6.38541e-07	0.0667116	0.0133981	0.613689	rs1029388	ADAM1B	733	downstream	0.116	7	5	15
rs16941759	12	112367921	G	A	0.165	NA	NA	NA	0.613689	rs1029388	ADAM1B	1099	intergenic	0.425	1f	5	15
rs12314527	12	112373089	C	T	0.165	5.51639e-07	0.0670845	0.013397	0.613689	rs1029388	TMEM116	0	intronic	0.448	6	4	15
rs2285695	12	112375308	G	T	0.167	4.32316e-07	0.0674712	0.0133497	0.622978	rs1029388	TMEM116	0	intronic	9.498	4	1	15
rs3752630	12	112375990	C	A	0.165	6.66796e-07	0.0665519	0.0133886	0.613689	rs1029388	TMEM116	0	exonic	12.75	6	4	15
rs3752631	12	112376157	G	A	0.165	6.47633e-07	0.0666739	0.0133979	0.613689	rs1029388	TMEM116	0	intronic	14.26	7	4	15
rs3752632	12	112376297	T	C	0.167	4.38024e-07	0.0674378	0.0133497	0.622978	rs1029388	TMEM116	0	intronic	8.048	5	4	15
rs7959619	12	112376597	A	G	0.165	6.47667e-07	0.0666738	0.0133979	0.613689	rs1029388	TMEM116	0	intronic	0.489	7	5	15
rs532166636	12	112376702	A	ATAT	0.167	NA	NA	NA	0.622978	rs1029388	TMEM116	0	intronic	0.35	NA	5	15
rs7975437	12	112376949	G	A	0.165	6.47667e-07	0.0666738	0.0133979	0.613689	rs1029388	TMEM116	0	intronic	4.463	7	5	15
rs11066095	12	112377537	T	C	0.165	6.47667e-07	0.0666738	0.0133979	0.613689	rs1029388	TMEM116	0	intronic	4.755	7	4	15
rs7133881	12	112378768	C	A	0.165	6.42484e-07	0.0666953	0.013398	0.613689	rs1029388	TMEM116	0	intronic	3.506	7	5	15
rs7295665	12	112379271	C	T	0.165	6.42484e-07	0.0666953	0.013398	0.613689	rs1029388	TMEM116	0	intronic	4.125	6	5	15
rs7137889	12	112379587	G	A	0.165	6.42484e-07	0.0666953	0.013398	0.613689	rs1029388	TMEM116	0	intronic	2.451	7	5	15
rs80017658	12	112380372	A	G	0.165	8.59955e-07	0.0660103	0.0134133	0.613689	rs1029388	TMEM116	0	intronic	0.013	7	5	15
rs73426362	12	112380470	C	G	0.165	6.23515e-07	0.0667746	0.0133984	0.613689	rs1029388	TMEM116	0	intronic	0.555	2b	4	15
rs7973309	12	112382251	C	T	0.165	6.42484e-07	0.0666953	0.013398	0.613689	rs1029388	TMEM116	0	intronic	0.244	5	5	15
rs9788231	12	112385665	C	A	0.167	5.05018e-07	0.0670547	0.0133458	0.622978	rs1029388	TMEM116	0	intronic	4.609	6	5	15
rs11066098	12	112388128	T	A	0.165	3.04163e-07	0.0687971	0.0134347	0.613689	rs1029388	TMEM116	0	intronic	3.19	6	5	15
rs7973337	12	112388431	G	A	0.165	3.55478e-07	0.0684062	0.0134357	0.613689	rs1029388	TMEM116	0	intronic	3.663	7	5	15
rs11066099	12	112392036	G	C	0.167	2.66542e-07	0.0687987	0.0133702	0.622978	rs1029388	TMEM116	0	intronic	12.03	6	5	15
rs12579298	12	112394022	T	G	0.165	3.55478e-07	0.0684062	0.0134357	0.613689	rs1029388	TMEM116	0	intronic	8.591	6	4	15
rs7295722	12	112394260	T	C	0.167	2.35652e-07	0.0691852	0.0133853	0.622978	rs1029388	TMEM116	0	intronic	1.205	6	4	15
rs58552361	12	112395121	A	G	0.165	3.55478e-07	0.0684062	0.0134357	0.613689	rs1029388	TMEM116	0	intronic	0.939	6	5	15
rs7965368	12	112395239	T	C	0.165	3.55478e-07	0.0684062	0.0134357	0.613689	rs1029388	TMEM116	0	intronic	1.044	6	5	15
rs7965486	12	112396051	A	G	0.165	5.28999e-07	0.0673198	0.0134224	0.613689	rs1029388	TMEM116	0	intronic	0.809	7	5	15
rs7959723	12	112397064	C	T	0.165	3.55478e-07	0.0684062	0.0134357	0.613689	rs1029388	TMEM116	0	intronic	1.074	7	5	15
rs12305655	12	112398188	C	T	0.165	3.55478e-07	0.0684062	0.0134357	0.613689	rs1029388	TMEM116	0	intronic	1.523	6	5	15
rs12305667	12	112398451	G	A	0.165	3.55478e-07	0.0684062	0.0134357	0.613689	rs1029388	TMEM116	0	intronic	1.755	7	5	15
rs10849990	12	112398910	C	T	0.167	2.35652e-07	0.0691852	0.0133853	0.622978	rs1029388	TMEM116	0	intronic	1.285	7	5	15
rs7970920	12	112399454	G	T	0.167	2.35652e-07	0.0691852	0.0133853	0.622978	rs1029388	TMEM116	0	intronic	1.381	6	5	15
rs7974550	12	112400166	C	T	0.165	3.55478e-07	0.0684062	0.0134357	0.613689	rs1029388	TMEM116	0	intronic	1.239	7	5	15
rs111711488	12	112402668	A	AT	0.165	NA	NA	NA	0.613689	rs1029388	TMEM116	0	intronic	0.933	NA	5	15
rs7315950	12	112402717	G	A	0.167	4.29828e-07	0.0674779	0.0133481	0.622978	rs1029388	TMEM116	0	intronic	2.583	7	5	15
rs56814171	12	112402950	T	G	0.165	6.44135e-07	0.0666883	0.013398	0.613689	rs1029388	TMEM116	0	intronic	11.69	7	5	15
rs12306814	12	112403813	C	T	0.165	6.44135e-07	0.0666883	0.013398	0.613689	rs1029388	TMEM116	0	intronic	7.261	7	5	15
rs7963329	12	112403931	G	A	0.167	5.12535e-07	0.0669515	0.0133328	0.622978	rs1029388	TMEM116	0	intronic	0.894	7	5	15
rs9630276	12	112404838	A	G	0.167	4.84375e-07	0.0670981	0.0133332	0.622978	rs1029388	TMEM116	0	intronic	5.609	4	5	15
rs12423061	12	112404895	T	C	0.165	6.41006e-07	0.0667016	0.0133981	0.613689	rs1029388	TMEM116	0	intronic	0.537	5	5	15
rs113863916	12	112405869	A	AAAAC	0.164	NA	NA	NA	0.607521	rs1029388	TMEM116	0	intronic	0.758	NA	1	15
rs112426410	12	112407438	G	A	0.165	3.55478e-07	0.0684062	0.0134357	0.613689	rs1029388	TMEM116	0	intronic	0.218	7	5	15
rs111510050	12	112407588	TG	T	0.165	NA	NA	NA	0.613689	rs1029388	TMEM116	0	intronic	0.436	NA	5	15
rs9971871	12	112408376	C	T	0.165	6.44135e-07	0.0666883	0.013398	0.613689	rs1029388	TMEM116	0	intronic	3.99	6	5	15
rs1016078	12	112410077	A	C	0.165	3.55478e-07	0.0684062	0.0134357	0.613689	rs1029388	TMEM116	0	intronic	4.913	6	5	15
rs1016079	12	112410186	G	T	0.165	3.55478e-07	0.0684062	0.0134357	0.613689	rs1029388	TMEM116	0	intronic	12.46	6	5	15
rs60217649	12	112410920	T	C	0.165	3.69111e-07	0.0683089	0.0134354	0.613689	rs1029388	TMEM116	0	intronic	4.909	6	5	15
rs143314194	12	112413131	A	AT	0.168	NA	NA	NA	0.605554	rs1029388	TMEM116	0	intronic	4.449	NA	2	15
12:112413597:T:TA	12	112413597	T	TA	0.164	NA	NA	NA	0.607521	rs1029388	TMEM116	0	intronic	9.972	NA	2	15
12:112413597:T:TAA	12	112413597	T	TAA	0.002982	NA	NA	NA	0.607521	rs1029388	TMEM116	0	NA	9.941	NA	2	15
rs11066111	12	112415179	T	A	0.165	3.66869e-07	0.0683466	0.0134398	0.613689	rs1029388	TMEM116	0	intronic	1.327	6	5	15
rs147006413	12	112416209	G	GA	0.166	NA	NA	NA	0.608081	rs1029388	TMEM116	0	intronic	0.442	NA	5	15
rs11066112	12	112416586	T	C	0.165	3.60675e-07	0.0683911	0.01344	0.613689	rs1029388	TMEM116	0	exonic	1.284	4	5	15
rs113137006	12	112418244	T	TA	0.165	NA	NA	NA	0.613689	rs1029388	TMEM116	0	intronic	0.412	NA	5	15
rs2339908	12	112418496	A	G	0.165	3.66232e-07	0.0683515	0.0134399	0.613689	rs1029388	TMEM116	0	intronic	8.346	4	5	15
rs2106956	12	112418918	T	C	0.167	2.42535e-07	0.0691345	0.0133894	0.622978	rs1029388	TMEM116	0	intronic	4.125	6	5	15
rs12582376	12	112420128	G	C	0.165	3.66232e-07	0.0683515	0.0134399	0.613689	rs1029388	TMEM116	0	intronic	0.539	7	5	15
rs7313892	12	112421352	T	G	0.165	3.5056e-07	0.0684677	0.0134408	0.613689	rs1029388	TMEM116	0	intronic	0.281	6	5	15
rs73426401	12	112423286	T	C	0.165	3.51261e-07	0.0684619	0.0134407	0.613689	rs1029388	TMEM116	0	intronic	0.379	7	5	15
rs7956483	12	112424570	G	A	0.165	3.44651e-07	0.0685104	0.0134407	0.613689	rs1029388	TMEM116	0	intronic	9.542	6	5	15
rs4767264	12	112425746	C	T	0.167	2.64282e-07	0.0688408	0.0133742	0.622978	rs1029388	TMEM116	0	intronic	1.101	6	5	15
rs36091984	12	112428073	AG	A	0.167	NA	NA	NA	0.622978	rs1029388	TMEM116	0	intronic	2.168	NA	4	15
rs12423126	12	112429469	G	C	0.165	5.8942e-07	0.0669403	0.0134024	0.613689	rs1029388	TMEM116	0	intronic	4.021	1d	2	15
rs57646770	12	112431212	C	T	0.165	7.55985e-07	0.0662674	0.0133971	0.613689	rs1029388	TMEM116:SLC25A3P2	00:00:00	ncRNA_exonic	17.1	4	1	15
rs10735077	12	112436533	G	A	0.167	4.10938e-07	0.0675422	0.0133382	0.622978	rs1029388	TMEM116	0	intronic	4.21	7	2	15
rs7306804	12	112441089	G	A	0.167	4.1166e-07	0.067537	0.013338	0.622978	rs1029388	TMEM116	0	intronic	0.822	7	4	5
12:112490764:C:G	12	112490764	G	C	0.003976	NA	NA	NA	0.622978	rs1029388	NAA25	0	intronic	9.634	NA	4	4
12:112490764:G:T	12	112490764	G	T	0.167	NA	NA	NA	0.622978	rs1029388	NAA25	0	NA	9.554	NA	4	4
rs7978068	12	112501766	G	T	0.167	4.89794e-07	0.0670953	0.0133383	0.622978	rs1029388	NAA25:RP1-267L14.3	00:00:00	ncRNA_exonic	1.229	7	4	4
rs7972112	12	112505182	A	T	0.167	4.94766e-07	0.0670978	0.0133439	0.622978	rs1029388	NAA25	0	intronic	4.847	6	4	4
rs7304572	12	112525073	T	C	0.167	4.34671e-07	0.067444	0.013347	0.622978	rs1029388	NAA25	0	intronic	1.5	2c	4	5
rs10850003	12	112571169	A	G	0.167	3.73583e-07	0.0677925	0.0133399	0.622978	rs1029388	TRAFD1	0	intronic	1.804	6	3	5
rs6489828	12	112581259	C	T	0.167	4.29806e-07	0.0674358	0.0133397	0.622978	rs1029388	TRAFD1	0	intronic	4.363	7	4	4
rs1468253	12	112776042	C	T	0.167	2.92601e-07	0.0682938	0.0133174	0.602531	rs1029388	HECTD4	0	intronic	2.895	NA	4	15
rs7974383	12	112794714	G	T	0.167	3.18906e-07	0.0680726	0.0133165	0.602531	rs1029388	HECTD4	0	intronic	2.032	5	2	15
rs7959696	12	112813415	C	T	0.165	2.57945e-06	0.0632156	0.0134451	0.603476	rs1029388	HECTD4	0	intronic	4.984	5	5	15
rs7311681	12	112817847	G	T	0.165	2.89332e-06	0.0628974	0.0134446	0.603476	rs1029388	HECTD4	0	intronic	2.537	1f	1	15
rs71083323	13	58250322	TG	T	0.1581	NA	NA	NA	0.619526	rs9569811	PCDH17	0	intronic	0.485	NA	4	15
rs9563521	13	58254773	C	A	0.1153	2.32726e-07	-0.07821	0.0151245	0.934078	rs9569811	PCDH17	0	intronic	8.182	6	4	15
rs9569726	13	58260279	G	A	0.16	5.44377e-06	-0.0620018	0.013636	0.623744	rs9569811	PCDH17	0	intronic	1.035	6	5	15
rs12583390	13	58282966	C	T	0.164	7.64854e-06	-0.0602738	0.0134696	0.61862	rs9569811	PCDH17	0	intronic	9.452	7	4	15
rs4265705	13	58284612	A	T	0.164	7.75749e-06	-0.0602476	0.0134729	0.61862	rs9569811	PCDH17	0	intronic	4.733	6	4	15
rs4291817	13	58285140	C	G	0.163	7.94874e-06	-0.060184	0.0134744	0.623071	rs9569811	PCDH17	0	intronic	0.717	7	4	15
rs17176972	13	58285452	T	A	0.1014	2.76645e-06	-0.0727296	0.0155159	0.817419	rs9569811	PCDH17	0	intronic	5.861	5	4	15
rs9569733	13	58316612	C	T	0.1382	6.54189e-07	-0.0700018	0.0140722	0.765586	rs9569811	PCDH17	13166	intergenic	6.184	5	5	15
rs9569734	13	58319476	A	G	0.1382	NA	NA	NA	0.765586	rs9569811	PCDH17	16030	intergenic	0.983	6	5	15
rs36047761	13	58322258	T	A	0.09642	1.62097e-07	-0.083023	0.0158493	0.864899	rs9569811	PCDH17	18812	intergenic	2.037	6	5	15
rs12430879	13	58335006	T	A	0.1103	5.62356e-08	-0.0825825	0.0152075	1	rs9569811	PCDH17	31560	intergenic	1.219	6	1	15
rs35041050	13	58351191	T	A	0.09642	1.26826e-07	-0.0837017	0.0158425	0.864899	rs9569811	PCDH17	47745	intergenic	3.006	6	9	15
rs12865660	13	58373905	T	C	0.09642	2.188e-07	-0.0823866	0.0158967	0.864899	rs9569811	PCDH17	70459	intergenic	2.254	5	7	15
rs67582506	13	58396684	CA	C	0.1193	NA	NA	NA	0.900986	rs9569811	PCDH17	93238	intergenic	4.237	NA	9	15
rs9563542	13	58416763	T	C	0.1163	9.34238e-08	-0.0806114	0.0150984	0.925217	rs9569811	PCDH17	113317	intergenic	2.888	7	9	15
rs9569766	13	58430330	T	A	0.1093	2.47771e-08	-0.0847874	0.015209	0.990075	rs9569811	PCDH17	126884	intergenic	0.235	6	9	15
rs9569768	13	58443477	T	A	0.1103	2.43362e-08	-0.0848434	0.0152105	1	rs9569811	RNA5SP30	122006	intergenic	5.371	6	9	15
rs9569769	13	58443841	G	C	0.1103	NA	NA	NA	1	rs9569811	RNA5SP30	121642	intergenic	2.032	7	9	15
rs9563551	13	58444826	A	G	0.1173	9.22374e-08	-0.0806451	0.0150982	0.916488	rs9569811	RNA5SP30	120657	intergenic	9.116	7	9	15
rs4886037	13	58461764	G	T	0.1173	NA	NA	NA	0.916488	rs9569811	RNA5SP30	103719	intergenic	1.153	6	9	15
rs36017215	13	58482406	CACTT	C	0.1501	NA	NA	NA	0.694793	rs9569811	RNA5SP30	83077	intergenic	2.728	NA	9	15
rs9569777	13	58484786	G	T	0.1501	NA	NA	NA	0.694793	rs9569811	RNA5SP30	80697	intergenic	0.505	6	9	15
rs4886041	13	58511221	A	G	0.1103	1.61151e-08	-0.0854899	0.015133	1	rs9569811	RNA5SP30	54262	intergenic	0.185	7	9	15
rs9634697	13	58518221	T	C	0.1103	1.32245e-08	-0.0860053	0.0151334	1	rs9569811	RNA5SP30	47262	intergenic	2.991	7	9	15
rs35073778	13	58537757	TA	T	0.1501	NA	NA	NA	0.694793	rs9569811	RNA5SP30	27726	intergenic	1.838	NA	9	15
rs4619288	13	58545567	C	T	0.1103	1.86941e-08	-0.0850359	0.0151211	1	rs9569811	RNA5SP30	19916	intergenic	6.095	7	7	15
rs34661001	13	58551508	TA	TAA	0.1491	NA	NA	NA	0.696593	rs9569811	RNA5SP30	13975	intergenic	NA	NA	9	15
rs58718110	13	58551508	TA	T	0.1948	NA	NA	NA	0.696593	rs9569811	RNA5SP30	13975	intergenic	1.737	NA	9	15
rs149390766	13	58557946	A	AT	0.1481	NA	NA	NA	0.683503	rs9569811	RNA5SP30	7537	intergenic	1.012	NA	9	15
rs9569795	13	58559530	C	T	0.1103	1.64117e-08	-0.0853667	0.0151196	1	rs9569811	RNA5SP30	5953	intergenic	11.58	6	9	15
rs34012613	13	58561080	A	AG	0.1501	NA	NA	NA	0.694793	rs9569811	RNA5SP30	4403	intergenic	1.081	NA	9	15
rs138969026	13	58565922	CAAGTA	C	0.1501	NA	NA	NA	0.694793	rs9569811	RNA5SP30	323	downstream	6.165	NA	9	15
rs34549826	13	58567498	A	AT	0.1501	NA	NA	NA	0.694793	rs9569811	RNA5SP30	1899	intergenic	4.762	NA	5	15
rs569683852	13	58586866	T	TATTTTTTTCA	0.1501	NA	NA	NA	0.694793	rs9569811	RNA5SP30	21267	intergenic	NA	NA	15	15
rs3086865	13	58587766	CCT	C	0.1501	NA	NA	NA	0.694793	rs9569811	RNA5SP30	22167	intergenic	1.878	NA	15	15
rs71430829	13	58589877	A	T	0.1133	NA	NA	NA	0.972932	rs9569811	RNA5SP30	24278	intergenic	1.545	7	9	15
rs4886055	13	58593272	C	A	0.1571	NA	NA	NA	0.641509	rs9569811	RNA5SP30	27673	intergenic	8.239	5	7	15
rs4886056	13	58593327	C	G	0.1571	NA	NA	NA	0.641509	rs9569811	RNA5SP30	27728	intergenic	9.689	7	7	15
rs7333967	13	58597227	C	T	0.1571	NA	NA	NA	0.641509	rs9569811	RNA5SP30	31628	intergenic	0.626	7	9	15
rs7317079	13	58598193	A	G	0.1571	NA	NA	NA	0.641509	rs9569811	RNA5SP30	32594	intergenic	4.459	7	9	15
rs2182503	13	58599568	C	G	0.1571	NA	NA	NA	0.641509	rs9569811	RNA5SP30	33969	intergenic	10.16	6	9	15
rs68070418	13	58600841	TAA	T	0.1103	NA	NA	NA	1	rs9569811	RNA5SP30	35242	intergenic	5.382	NA	5	15
rs12871811	13	58605231	G	T	0.1501	NA	NA	NA	0.694793	rs9569811	RNA5SP30	39632	intergenic	0.075	6	9	15
rs1326537	13	58607871	T	C	0.1501	NA	NA	NA	0.694793	rs9569811	RNA5SP30	42272	intergenic	5.237	6	9	15
rs9634881	13	58616978	G	A	0.1501	NA	NA	NA	0.694793	rs9569811	RNA5SP30	51379	intergenic	0.736	6	9	15
rs9569807	13	58618852	G	T	0.1501	NA	NA	NA	0.694793	rs9569811	RNA5SP30	53253	intergenic	3.198	7	9	15
rs34372907	13	58619022	AT	A	0.1501	NA	NA	NA	0.694793	rs9569811	RNA5SP30	53423	intergenic	1.331	NA	9	15
13:58621461:A:C	13	58621461	C	A	0.1501	NA	NA	NA	0.694793	rs9569811	RNA5SP30	55862	intergenic	2.102	6	9	15
13:58621461:C:T	13	58621461	C	T	0.00497	NA	NA	NA	0.694793	rs9569811	RNA5SP30	55862	NA	1.563	NA	9	15
rs34399097	13	58632133	T	C	0.1501	NA	NA	NA	0.694793	rs9569811	RNA5SP30	66534	intergenic	6.101	5	9	15
rs9788367	13	58640955	C	A	0.1501	NA	NA	NA	0.694793	rs9569811	RNA5SP30	75356	intergenic	0.729	7	9	15
rs9569811	13	58646190	A	C	0.1103	1.14016e-08	-0.0863269	0.0151227	1	rs9569811	RNA5SP30	80591	intergenic	0.699	6	9	15
rs11148424	13	58651813	G	A	0.1511	NA	NA	NA	0.689342	rs9569811	RNA5SP30	86214	intergenic	0.824	7	9	15
rs12866015	13	58653365	C	T	0.1511	NA	NA	NA	0.689342	rs9569811	RNA5SP30	87766	intergenic	6.991	5	7	15
rs35870143	13	58686516	GT	G	0.1501	NA	NA	NA	0.680039	rs9569811	LINC00374	99314	intergenic	11.82	NA	9	15
rs34500367	13	58686522	A	T	0.1501	NA	NA	NA	0.680039	rs9569811	LINC00374	99308	intergenic	12.04	6	9	15
rs34176867	13	58688068	A	AT	0.1203	NA	NA	NA	0.873032	rs9569811	LINC00374	97762	intergenic	0.726	NA	9	15
rs11148426	13	58693112	C	T	0.1501	6.03371e-06	-0.0606588	0.0134046	0.680039	rs9569811	LINC00374	92718	intergenic	4.739	7	9	15
rs9569820	13	58702746	G	T	0.0994	NA	NA	NA	0.893098	rs9569811	LINC00374	83084	intergenic	1.805	6	9	15
rs78102344	13	58710090	ATC	A	0.1352	NA	NA	NA	0.623689	rs9569811	LINC00374	75740	intergenic	3.629	NA	9	15
rs34433316	13	58714274	A	G	0.1362	NA	NA	NA	0.621917	rs9569811	LINC00374	71556	intergenic	2.87	6	9	15
rs35052667	13	58716228	C	G	0.1362	NA	NA	NA	0.621917	rs9569811	LINC00374	69602	intergenic	3.475	7	9	15
rs9563580	13	58742002	A	G	0.1024	NA	NA	NA	0.770378	rs9569811	LINC00374	43828	intergenic	0.272	6	5	15
rs66669327	13	58796832	A	AT	0.1004	NA	NA	NA	0.788354	rs9569811	LINC00374	0	ncRNA_intronic	0.997	NA	5	15
rs35838379	17	44040184	A	G	0.1889	NA	NA	NA	0.77876	rs10775404	MAPT	0	intronic	1.445	7	4	14
rs62063286	17	44041987	T	C	0.1928	NA	NA	NA	0.622117	rs62074125	MAPT	0	intronic	3.894	7	4	14
rs62063287	17	44041992	G	T	0.1928	NA	NA	NA	0.622117	rs62074125	MAPT	0	intronic	1.95	7	4	14
rs2435214	17	44068339	G	A	0.1918	NA	NA	NA	0.795088	rs10775404	MAPT	0	intronic	6.08	2b	4	15
rs11656151	17	44068492	A	G	0.2008	NA	NA	NA	0.689842	rs62074125	MAPT	0	intronic	3.47	2b	4	15
rs12946693	17	44084008	C	T	0.4254	NA	NA	NA	0.851211	17:44224272_G_A	MAPT	0	intronic	0.714	7	5	15
rs151339507	17	44084349	A	T	0.4085	NA	NA	NA	0.935499	17:44224272_G_A	MAPT	0	intronic	0.279	5	5	15
rs28753217	17	44084350	T	A	0.4085	NA	NA	NA	0.935499	17:44224272_G_A	MAPT	0	intronic	0.095	5	5	15
rs56087321	17	44084403	G	C	0.3618	NA	NA	NA	0.788867	17:44224272_G_A	MAPT	0	intronic	1.7	5	5	15
rs4792897	17	44086267	G	A	0.174	1.44152e-08	0.0766429	0.0135211	0.839157	rs10775404	MAPT	0	intronic	6.281	1f	5	15
rs41543317	17	44087500	A	G	0.3529	7.88969e-07	-0.0516444	0.0104584	0.757854	17:44224272_G_A	MAPT	0	intronic	0.152	2b	2	15
rs12150530	17	44090393	C	T	0.174	1.05052e-08	0.077422	0.0135297	0.839157	rs10775404	MAPT	0	intronic	5.449	5	4	15
rs35032782	17	44095724	T	TA	0.172	NA	NA	NA	0.839904	rs10775404	MAPT	0	intronic	4.431	NA	4	5
rs916896	17	44098797	T	C	0.3569	8.47287e-07	-0.0513187	0.0104218	0.782726	17:44224272_G_A	MAPT	0	intronic	1.698	NA	4	5
rs5820605	17	44102682	C	CT	0.4394	NA	NA	NA	0.992743	rs7225002	MAPT	0	UTR3	11.96	NA	4	5
rs35853889	17	44104612	T	TG	0.1938	NA	NA	NA	0.988261	rs10775404	MAPT	0	UTR3	3.232	NA	4	4
rs7521	17	44105395	A	G	0.4115	3.72978e-08	-0.0562935	0.0102293	0.96989	17:44224272_G_A	MAPT	0	UTR3	11.67	1f	4	4
rs7220988	17	44109474	A	G	0.3579	1.67442e-06	-0.0497729	0.0103927	0.785952	17:44224272_G_A	KANSL1	0	exonic	20.5	1f	3	4
rs7214674	17	44113969	C	T	0.1779	NA	NA	NA	0.908184	rs10775404	KANSL1	0	intronic	4.587	5	4	4
rs16940845	17	44116843	A	C	0.3579	9.60888e-07	-0.0509723	0.0104036	0.785952	17:44224272_G_A	KANSL1	0	intronic	5.762	5	4	4
rs6503454	17	44118269	G	A	0.1779	1.643e-08	0.0753152	0.0133397	0.908184	rs10775404	KANSL1	0	intronic	3.72	6	4	4
rs7213077	17	44119051	C	T	0.3598	1.31278e-06	-0.0503028	0.0103978	0.783927	17:44224272_G_A	KANSL1	0	intronic	0.669	7	4	4
rs8064986	17	44119367	A	G	0.4125	1.35986e-08	-0.0581298	0.0102371	0.973532	17:44224272_G_A	KANSL1	0	intronic	1.246	7	4	4
rs62063662	17	44119840	C	T	0.3569	1.45549e-06	-0.0500898	0.010398	0.78354	17:44224272_G_A	KANSL1	0	intronic	0.066	6	4	4
rs10514899	17	44119987	G	C	0.3588	1.3227e-06	-0.0502873	0.0103978	0.788386	17:44224272_G_A	KANSL1	0	intronic	0.783	6	4	4
rs59042994	17	44120287	A	AT	0.1928	NA	NA	NA	0.994106	rs10775404	KANSL1	0	intronic	4.531	NA	4	4
rs72836318	17	44121579	C	T	0.2137	3.81021e-09	-0.0703465	0.0119389	0.807422	rs62074125	KANSL1	0	intronic	4.071	NA	2	4
rs8074761	17	44124640	A	G	0.1779	1.92105e-08	0.0749502	0.0133388	0.908184	rs10775404	KANSL1	0	intronic	10.87	2b	4	4
rs78005814	17	44125175	A	C	0.3161	NA	NA	NA	0.665321	17:44224272_G_A	KANSL1	0	intronic	3.407	6	4	4
rs8078067	17	44125466	A	G	0.3588	1.36145e-06	-0.050227	0.0103977	0.788386	17:44224272_G_A	KANSL1	0	intronic	3.43	6	4	4
rs11654745	17	44131096	A	G	0.3569	1.3988e-06	-0.0501703	0.0103976	0.78354	17:44224272_G_A	KANSL1	0	intronic	0.27	7	4	5
rs4792827	17	44131305	T	C	0.4125	8.10513e-09	-0.0590512	0.0102408	0.973532	17:44224272_G_A	KANSL1	0	intronic	1.405	1f	4	5
rs7212857	17	44132301	A	C	0.1928	2.18457e-09	0.0790691	0.0132146	0.994106	rs10775404	KANSL1	0	intronic	1.139	5	4	5
rs11652003	17	44132659	A	G	0.1928	2.22249e-09	0.0790322	0.0132147	0.994106	rs10775404	KANSL1	0	intronic	0.551	7	4	5
rs933317	17	44136030	T	C	0.1779	1.53324e-08	0.0754325	0.0133325	0.908184	rs10775404	KANSL1	0	intronic	0.856	NA	4	5
rs9303524	17	44136576	T	A	0.1789	1.55256e-08	0.0754033	0.0133324	0.902158	rs10775404	KANSL1	0	intronic	6.841	6	4	5
rs113042517	17	44139453	A	G	0.3579	1.73107e-06	-0.0497082	0.0103937	0.785952	17:44224272_G_A	KANSL1	0	intronic	1.64	6	4	5
rs6503455	17	44140748	T	C	0.3579	1.69665e-06	-0.0497425	0.0103921	0.785952	17:44224272_G_A	KANSL1	0	intronic	0.788	1f	2	5
rs11870844	17	44141279	T	A	0.2584	NA	NA	NA	0.709637	rs10775404	KANSL1	0	intronic	0.887	6	4	5
rs11079731	17	44143470	C	T	0.1779	NA	NA	NA	0.908184	rs10775404	KANSL1	0	intronic	0.488	7	4	4
rs9898030	17	44147404	A	C	0.1779	1.00481e-08	0.0763747	0.0133291	0.908184	rs10775404	KANSL1	0	intronic	4.415	7	4	5
rs6503456	17	44148705	C	A	0.1769	1.64129e-08	0.0752727	0.0133318	0.902706	rs10775404	KANSL1	0	intronic	4.789	5	4	5
rs11326553	17	44155890	T	TA	0.1928	NA	NA	NA	0.994106	rs10775404	KANSL1	0	intronic	2.078	NA	2	5
rs8079695	17	44161441	T	C	0.1928	2.098e-09	0.0791608	0.0132154	0.994106	rs10775404	KANSL1	0	intronic	0.92	7	4	5
rs11079732	17	44161581	T	C	0.4125	2.00871e-08	-0.0574211	0.0102332	0.973532	17:44224272_G_A	KANSL1	0	intronic	3.691	6	4	5
rs72836329	17	44161763	T	C	0.3588	1.45794e-06	-0.0500793	0.0103965	0.788386	17:44224272_G_A	KANSL1	0	intronic	10.05	6	4	5
rs11654640	17	44162230	A	G	0.4125	NA	NA	NA	0.973532	17:44224272_G_A	KANSL1	0	intronic	3.091	7	4	5
rs2158258	17	44163809	A	C	0.4125	1.91118e-08	-0.0575103	0.0102334	0.973532	17:44224272_G_A	KANSL1	0	intronic	3.157	NA	4	5
rs555600910	17	44166992	A	AAAATATG	0.3648	NA	NA	NA	0.803439	17:44224272_G_A	KANSL1	0	intronic	0.819	NA	4	5
rs10775404	17	44167366	C	A	0.1918	1.34573e-09	0.0802171	0.0132331	1	rs10775404	KANSL1	0	intronic	1.72	6	4	5
rs7211983	17	44172679	A	G	0.1928	2.35674e-09	0.0788838	0.013211	0.994106	rs10775404	KANSL1	0	intronic	1.358	7	4	5
rs60521849	17	44172812	A	G	0.3658	3.66214e-07	-0.0528634	0.0103944	0.793566	17:44224272_G_A	KANSL1	0	intronic	1.013	7	4	5
rs74521229	17	44173215	T	C	0.1948	NA	NA	NA	0.723225	rs62074125	KANSL1	0	intronic	3.378	7	4	5
rs8065825	17	44175489	G	A	0.3688	4.2804e-07	-0.0525507	0.0103936	0.789009	17:44224272_G_A	KANSL1	0	intronic	1.43	6	5	5
rs113564729	17	44179095	A	G	0.3648	3.93481e-07	-0.0527062	0.0103914	0.803439	17:44224272_G_A	KANSL1	0	intronic	6.046	5	1	5
rs11652924	17	44182267	T	C	0.4185	4.55401e-09	-0.0600335	0.0102399	0.996112	17:44224272_G_A	KANSL1	0	intronic	3.848	7	4	5
rs4510068	17	44184828	G	T	0.4324	NA	NA	NA	0.967587	rs7225002	KANSL1	0	intronic	2.718	1f	2	7
rs8070420	17	44185479	T	G	0.3658	4.06262e-07	-0.052656	0.010394	0.799747	17:44224272_G_A	KANSL1	0	intronic	0.513	1f	2	7
rs4997213	17	44186267	G	A	0.1779	NA	NA	NA	0.908184	rs10775404	KANSL1	0	intronic	6.264	4	2	7
rs9904766	17	44186952	T	C	0.4185	5.09861e-09	-0.0598316	0.0102383	0.996112	17:44224272_G_A	KANSL1	0	intronic	0.492	1f	2	7
rs7225002	17	44189067	G	A	0.4394	2.43828e-10	0.0654639	0.0103405	1	rs7225002	KANSL1	0	intronic	9.68	1f	5	5
rs56807059	17	44189270	C	A	0.3638	4.64743e-07	-0.0523812	0.0103924	0.800875	17:44224272_G_A	KANSL1	0	intronic	6.67	6	5	5
rs2016034	17	44189598	G	A	0.4195	NA	NA	NA	1	17:44224272_G_A	KANSL1	0	intronic	3.725	7	5	5
rs11307173	17	44191002	T	TA	0.1899	NA	NA	NA	0.940969	rs10775404	KANSL1	0	intronic	2.016	NA	5	5
rs11653367	17	44191483	A	G	0.3111	NA	NA	NA	0.631485	17:44224272_G_A	KANSL1	0	intronic	3.919	3a	5	5
rs373066113	17	44191722	CAAACAA	C	0.1928	NA	NA	NA	0.994106	rs10775404	KANSL1	0	intronic	5.797	NA	5	5
rs4792830	17	44199290	T	C	0.1779	NA	NA	NA	0.908184	rs10775404	KANSL1	0	intronic	5.282	4	2	7
rs9910683	17	44200023	A	G	0.1928	2.30237e-09	0.0790026	0.0132224	0.994106	rs10775404	KANSL1	0	intronic	6.562	5	2	5
rs9908639	17	44200192	G	A	0.4185	NA	NA	NA	0.996101	17:44224272_G_A	KANSL1	0	intronic	4.542	5	2	5
rs8068300	17	44202690	T	C	0.4185	5.53937e-09	-0.0596874	0.0102378	0.996112	17:44224272_G_A	KANSL1	0	intronic	0.589	4	4	5
rs2016730	17	44204373	C	T	0.1928	2.6224e-09	0.0787093	0.0132204	0.994106	rs10775404	KANSL1	0	intronic	5.833	1d	4	5
rs4792831	17	44206665	A	G	0.1928	2.50403e-09	0.0788175	0.0132218	0.994106	rs10775404	KANSL1	0	intronic	1.31	5	2	5
rs12941738	17	44212030	C	A	0.1779	2.07244e-08	0.0747578	0.0133357	0.908184	rs10775404	KANSL1	0	intronic	4.91	6	4	5
rs117913167	17	44212362	T	C	0.1779	2.11481e-08	0.0747145	0.0133363	0.908184	rs10775404	KANSL1	0	intronic	3.168	5	4	5
rs35173354	17	44212633	TA	T	0.4324	NA	NA	NA	0.950873	17:44224272_G_A	KANSL1	0	intronic	3.606	NA	4	5
rs34258265	17	44212908	A	AT	0.4871	NA	NA	NA	0.778453	rs7225002	KANSL1	0	intronic	0.578	NA	4	5
17:44219457_T_C	17	44219457	C	T	0.1779	1.86861e-08	0.0750128	0.0133386	0.908184	rs10775404	KANSL1	0	intronic	12.17	5	2	5
17:44219555_A_G	17	44219555	G	A	0.1928	2.5496e-09	0.0787786	0.0132218	0.994106	rs10775404	KANSL1	0	intronic	3.311	1f	2	5
17:44221843_A_G	17	44221843	G	A	0.3658	3.70793e-07	-0.0528353	0.0103938	0.813072	17:44224272_G_A	KANSL1	0	intronic	5.239	4	2	5
rs143437112	17	44222045	T	TA	0.3688	NA	NA	NA	0.786596	17:44224272_G_A	KANSL1	0	intronic	5.543	NA	2	7
17:44222424_G_C	17	44222424	G	C	0.4185	4.891e-09	-0.059906	0.0102389	0.996112	17:44224272_G_A	KANSL1	0	intronic	1.609	1f	2	5
17:44224272_G_A	17	44224272	G	A	0.4195	4.51504e-09	-0.0600425	0.010239	1	17:44224272_G_A	KANSL1	0	intronic	4.525	1b	2	5
17:44225231_G_A	17	44225231	A	G	0.1779	2.14695e-08	0.074682	0.0133367	0.908184	rs10775404	KANSL1	0	intronic	2.764	5	2	5
rs376200741	17	44227431	C	CA	0.3738	NA	NA	NA	0.69068	rs7225002	KANSL1	0	intronic	2.748	NA	4	5
17:44230598_G_A	17	44230598	A	G	0.1769	2.95767e-08	0.0739879	0.0133458	0.902706	rs10775404	KANSL1	0	intronic	6.913	5	2	7
rs35321809	17	44235827	C	A	0.3648	NA	NA	NA	0.797192	17:44224272_G_A	KANSL1	0	intronic	3.118	5	2	7
rs11654111	17	44236005	C	T	0.3648	NA	NA	NA	0.810468	17:44224272_G_A	KANSL1	0	intronic	3.069	7	2	7
rs534754110	17	44238616	TAAAAAAAA	T	0.4503	NA	NA	NA	0.816922	rs7225002	KANSL1	0	intronic	1.169	NA	4	5
17:44241726_A_G	17	44241726	G	A	0.1928	2.25311e-09	0.0790487	0.0132223	0.994106	rs10775404	KANSL1	0	intronic	9.893	5	2	7
17:44243312_C_G	17	44243312	G	C	0.1928	2.95512e-09	0.0784484	0.01322	0.994106	rs10775404	KANSL1	0	intronic	2.467	7	4	5
rs560699746	17	44247017	C	A	0.3668	NA	NA	NA	0.809334	17:44224272_G_A	KANSL1	0	intronic	5.765	NA	4	4
17:44248499_G_C	17	44248499	C	G	0.1928	2.73318e-09	0.0786218	0.0132207	0.994106	rs10775404	KANSL1	0	exonic	11.6	4	2	4
17:44248848_G_A	17	44248848	A	G	0.1779	1.59651e-08	0.0753922	0.0133417	0.908184	rs10775404	KANSL1	0	exonic	18.14	1f	2	4
17:44259690_T_G	17	44259690	G	T	0.1928	4.66099e-09	0.0773138	0.0131961	0.994106	rs10775404	KANSL1	0	intronic	0.243	NA	3	5
rs538768389	17	44262496	T	C	0.3091	NA	NA	NA	0.6357	17:44224272_G_A	KANSL1	0	intronic	7.169	NA	2	7
rs2732588	17	44262950	A	G	0.4135	NA	NA	NA	0.977208	17:44224272_G_A	KANSL1	0	intronic	0.007	6	4	5
rs2532245	17	44263060	C	T	0.4533	NA	NA	NA	0.613775	17:44224272_G_A	KANSL1	0	intronic	0.043	NA	4	5
rs545109440	17	44263782	G	GGTTA	0.1928	NA	NA	NA	0.994106	rs10775404	KANSL1	0	intronic	0.754	NA	4	5
17:44264420_G_C	17	44264420	C	G	0.1779	4.12288e-08	0.0730111	0.0133098	0.908184	rs10775404	KANSL1	0	intronic	0.86	3a	2	7
rs2532240	17	44265839	C	T	0.4423	NA	NA	NA	0.989248	rs7225002	KANSL1	0	intronic	0.327	NA	1	7
rs2732592	17	44266982	C	T	0.4185	NA	NA	NA	0.996112	17:44224272_G_A	KANSL1	0	intronic	1.114	5	1	7
17:44268905_A_G	17	44268905	G	A	0.1779	2.74258e-08	0.0739753	0.0133118	0.908184	rs10775404	KANSL1	0	intronic	15.94	3a	1	1
rs72836333	17	44270181	G	A	0.3668	NA	NA	NA	0.809334	17:44224272_G_A	KANSL1	0	intronic	22.6	2b	1	1
rs62060948	17	44270659	G	A	0.3678	NA	NA	NA	0.812657	17:44224272_G_A	KANSL1	0	intronic	13.99	4	1	1
rs551913443	17	44274474	T	C	0.4195	NA	NA	NA	0.992247	17:44224272_G_A	KANSL1	0	intronic	5.24	NA	4	5
rs199805444	17	44275786	A	AT	0.1918	NA	NA	NA	0.988197	rs10775404	KANSL1	0	intronic	1.556	NA	5	5
rs538281694	17	44284600	G	A	0.3598	NA	NA	NA	0.797784	17:44224272_G_A	KANSL1	0	intronic	0.373	NA	5	5
rs548351144	17	44285844	T	C	0.4115	NA	NA	NA	0.96989	17:44224272_G_A	KANSL1	0	intronic	0.58	NA	4	5
rs4792837	17	44286384	C	A	0.3648	NA	NA	NA	0.810468	17:44224272_G_A	KANSL1	0	intronic	0.505	6	4	5
rs2696466	17	44289832	A	G	0.4404	NA	NA	NA	0.996369	rs7225002	KANSL1	0	intronic	4.714	6	4	5
rs3890609	17	44291980	A	G	0.4185	NA	NA	NA	0.996112	17:44224272_G_A	KANSL1	0	intronic	3.649	7	4	5
rs369196829	17	44304405	G	C	0.1769	NA	NA	NA	0.902706	rs10775404	KANSL1	1671	intergenic	5.209	6	5	15
rs139123298	17	44305371	C	A	0.1769	NA	NA	NA	0.902706	rs10775404	KANSL1	2637	intergenic	0.197	6	5	15
rs147895577	17	44310965	T	A	0.1928	NA	NA	NA	0.994106	rs10775404	KANSL1	8231	intergenic	1.542	6	5	15
rs573196578	17	44312278	G	A	0.4225	NA	NA	NA	0.980981	17:44224272_G_A	RP11-259G18.2	8693	intergenic	1.467	NA	5	15
rs200610218	17	44312421	CA	C	0.2575	NA	NA	NA	0.634307	rs10775404	RP11-259G18.2	8550	intergenic	0.542	NA	5	15
rs62073094	17	44316219	C	T	0.3658	NA	NA	NA	0.813761	17:44224272_G_A	RP11-259G18.2	4752	intergenic	4.024	7	5	15
rs529090541	17	44319047	G	A	0.4155	NA	NA	NA	0.984664	17:44224272_G_A	RP11-259G18.2	1924	intergenic	5.472	NA	7	15
rs62073102	17	44319735	C	G	0.3648	NA	NA	NA	0.811171	17:44224272_G_A	RP11-259G18.2	1236	intergenic	5.986	6	7	15
rs2532379	17	44321273	A	C	0.1928	NA	NA	NA	0.994106	rs10775404	RP11-259G18.2	0	ncRNA_exonic	9.692	5	5	15
rs79475968	17	44326895	T	C	0.175	NA	NA	NA	0.869044	rs10775404	RP11-259G18.2	4484	intergenic	12.55	6	5	15
rs398119840	17	44329580	AT	A	0.4085	NA	NA	NA	0.647084	17:44224272_G_A	RP11-259G18.2	7169	intergenic	0.567	NA	5	15
rs538486513	17	44330295	A	AC	0.1948	NA	NA	NA	0.97079	rs10775404	RP11-259G18.3	6621	intergenic	2.192	NA	5	15
rs77268709	17	44331785	C	T	0.1799	NA	NA	NA	0.896186	rs10775404	RP11-259G18.3	5131	intergenic	0.007	6	5	15
rs11655181	17	44332093	G	A	0.3946	NA	NA	NA	0.686364	17:44224272_G_A	RP11-259G18.3	4823	intergenic	7.783	6	5	15
rs12953096	17	44332959	C	T	0.167	NA	NA	NA	0.824622	rs10775404	RP11-259G18.3	3957	intergenic	7.719	6	5	15
17:44333499:A:G	17	44333499	G	A	0.1928	NA	NA	NA	0.970656	rs10775404	RP11-259G18.3	3417	NA	1.971	7	5	15
17:44333499:G:T	17	44333499	G	T	0.2366	NA	NA	NA	0.970656	rs10775404	RP11-259G18.3	3417	intergenic	1.446	NA	5	15
rs574526128	17	44336997	C	G	0.4254	NA	NA	NA	0.847016	rs7225002	RP11-259G18.3	0	ncRNA_exonic	7.282	NA	1	15
rs369533348	17	44337122	C	T	0.1789	NA	NA	NA	0.890697	rs10775404	RP11-259G18.3	0	ncRNA_exonic	8.752	5	1	15
rs542691297	17	44339725	CTCT	CTCTTCT	0.1501	NA	NA	NA	0.741217	rs10775404	RP11-259G18.3	1752	intergenic	NA	NA	5	5
rs200214427	17	44339725	CTCT	C	0.1004	NA	NA	NA	0.741217	rs10775404	RP11-259G18.3	1752	intergenic	0.539	NA	5	5
rs540051218	17	44340168	G	A	0.2356	NA	NA	NA	0.780622	rs10775404	RP11-259G18.3	2195	intergenic	3.502	NA	5	5
rs4988900	17	44342378	G	A	0.4006	NA	NA	NA	0.670903	17:44224272_G_A	RP11-259G18.1	2024	intergenic	0.733	2b	2	7
rs62071628	17	44356058	G	A	0.4016	NA	NA	NA	0.668267	17:44224272_G_A	ARL17B	0	intronic	1.187	6	5	15
rs12939328	17	44363616	A	T	0.1799	NA	NA	NA	0.884773	rs10775404	ARL17B	0	intronic	10.66	6	5	15
rs2732610	17	44365490	T	C	0.4583	NA	NA	NA	0.801957	17:44224272_G_A	ARL17B	0	intronic	1.76	NA	5	15
rs7209589	17	44369420	G	A	0.2465	NA	NA	NA	0.647767	rs10775404	ARL17B	0	intronic	0.796	7	5	15
rs62073252	17	44410368	G	T	0.2455	NA	NA	NA	0.605599	rs10775404	ARL17B:LRRC37A	00:00:00	intronic	13.19	6	5	15
rs142834416	17	44472833	A	G	0.2565	NA	NA	NA	0.67912	rs62074125	NSFP1	0	ncRNA_intronic	2.381	6	5	15
rs62072141	17	44569237	T	C	0.5	NA	NA	NA	0.643775	rs7225002	NSFP1	4729	intergenic	9.289	6	5	15
rs3874943	17	44572068	A	G	0.497	NA	NA	NA	0.644614	rs7225002	NSFP1	7560	intergenic	5.863	6	5	15
rs3874942	17	44572073	G	A	0.497	NA	NA	NA	0.644614	rs7225002	NSFP1	7565	intergenic	4.414	7	5	15
rs371758411	17	44574284	GA	G	0.2416	NA	NA	NA	0.866359	rs62074125	RP11-995C19.2	7027	intergenic	0.44	NA	4	15
rs201152467	17	44574542	GAGCCACC	G	0.496	NA	NA	NA	0.63105	rs7225002	RP11-995C19.2	6769	intergenic	0.428	NA	4	15
rs138582208	17	44609498	G	C	0.493	NA	NA	NA	0.663696	rs7225002	LRRC37A2:ARL17A	00:00:00	intronic	0.909	7	5	15
rs576983657	17	44612339	T	C	0.493	NA	NA	NA	0.65768	rs7225002	LRRC37A2:ARL17A	00:00:00	intronic	3.001	NA	5	15
rs374638295	17	44616912	T	A	0.4861	NA	NA	NA	0.636579	rs7225002	LRRC37A2:ARL17A	00:00:00	intronic	7.1	6	5	15
rs62073325	17	44619118	G	A	0.497	NA	NA	NA	0.643535	rs7225002	LRRC37A2:ARL17A	00:00:00	intronic	0.029	7	4	15
rs147393839	17	44628864	T	C	0.4811	NA	NA	NA	0.651488	rs7225002	LRRC37A2:ARL17A	00:00:00	intronic	7.166	7	5	15
rs201619114	17	44735336	A	T	0.2087	NA	NA	NA	0.822575	rs10775404	NSF	0	intronic	0.085	6	15	15
rs199805751	17	44735337	T	A	0.2087	NA	NA	NA	0.822575	rs10775404	NSF	0	intronic	0.921	6	15	15
rs12951057	17	44794558	C	G	0.166	NA	NA	NA	0.627564	rs10775404	NSF	0	intronic	11.17	6	4	5
rs35732828	17	44833217	A	C	0.165	2.14967e-08	0.0779935	0.0139287	0.622843	rs10775404	NSF	0	UTR3	13.54	6	4	4
rs62074125	17	44852612	C	A	0.2306	8.31267e-11	-0.0766828	0.0118068	1	rs62074125	WNT3	0	intronic	1.374	4	5	14
rs6095352	20	47511792	C	T	0.3419	NA	NA	NA	0.827435	rs4810896	ARFGEF2	26634	intergenic	1.969	5	5	15
rs2869688	20	47514881	C	T	0.4652	NA	NA	NA	0.628717	rs2426132	ARFGEF2	23545	intergenic	2.696	2b	5	15
rs2024594	20	47517794	A	G	0.4751	4.2887e-06	0.0464847	0.0101122	0.600205	rs2426132	ARFGEF2	20632	intergenic	1.117	5	5	15
rs6012553	20	47518428	G	A	0.4751	4.92664e-06	0.0461843	0.0101106	0.600205	rs2426132	ARFGEF2	19998	intergenic	1.396	5	5	15
rs539247751	20	47521670	CTTTT	C	0.498	NA	NA	NA	0.635956	rs4810896	ARFGEF2	16756	intergenic	0.607	NA	1	15
rs6019508	20	47522083	C	T	0.496	2.26906e-08	0.0568117	0.0101629	0.631115	rs4810896	ARFGEF2	16343	intergenic	1.948	5	5	15
rs72430511	20	47522086	CT	C	0.496	NA	NA	NA	0.631115	rs4810896	ARFGEF2	16340	intergenic	2.394	NA	5	15
rs4810885	20	47522954	T	C	0.498	5.19577e-09	0.0594178	0.0101729	0.635956	rs4810896	ARFGEF2	15472	intergenic	0.117	3a	5	15
rs4810888	20	47523320	C	T	0.498	5.46436e-09	0.0593306	0.0101726	0.635956	rs4810896	ARFGEF2	15106	intergenic	2.599	5	5	15
rs6122735	20	47523732	T	C	0.3757	1.3799e-08	-0.0587172	0.0103451	0.684851	rs2426132	ARFGEF2	14694	intergenic	3.752	7	5	15
rs6095357	20	47523865	A	C	0.3787	3.50266e-10	0.0662369	0.0105562	0.995716	rs4810896	ARFGEF2	14561	intergenic	2.35	6	5	15
rs6019510	20	47523995	T	C	0.494	4.69972e-09	0.0595826	0.0101721	0.631077	rs4810896	ARFGEF2	14431	intergenic	0.504	7	5	15
rs4810890	20	47525457	T	G	0.498	5.61923e-09	0.0592822	0.0101725	0.635956	rs4810896	ARFGEF2	12969	intergenic	4.212	4	5	15
rs4810891	20	47525518	T	C	0.498	5.98223e-09	0.0591734	0.0101721	0.635956	rs4810896	ARFGEF2	12908	intergenic	5.293	4	5	15
rs6019512	20	47526007	C	T	0.3757	1.40013e-08	-0.0586916	0.0103451	0.684851	rs2426132	ARFGEF2	12419	intergenic	7.449	4	2	15
rs1997850	20	47526360	C	T	0.498	5.51702e-09	0.0593142	0.0101726	0.635956	rs4810896	ARFGEF2	12066	intergenic	5.858	5	2	15
rs1997851	20	47526493	T	G	0.3787	4.10093e-10	0.0659728	0.0105554	0.995716	rs4810896	ARFGEF2	11933	intergenic	3.415	5	2	15
rs1997852	20	47526559	T	C	0.498	5.51702e-09	0.0593142	0.0101726	0.635956	rs4810896	ARFGEF2	11867	intergenic	6.359	4	2	15
rs1997853	20	47526620	C	T	0.498	5.74376e-09	0.059244	0.0101723	0.635956	rs4810896	ARFGEF2	11806	intergenic	1.868	4	2	15
rs6019513	20	47526806	C	T	0.498	5.33949e-09	0.0593715	0.0101729	0.635956	rs4810896	ARFGEF2	11620	intergenic	0.312	4	2	15
rs6066906	20	47527651	T	C	0.498	4.79702e-09	0.0595581	0.0101738	0.635956	rs4810896	ARFGEF2	10775	intergenic	1.594	7	5	15
rs6012555	20	47527742	A	C	0.3787	3.54004e-10	0.0662163	0.0105557	0.995716	rs4810896	ARFGEF2	10684	intergenic	3.537	7	5	15
rs6019514	20	47528039	T	C	0.498	4.73593e-09	0.0595803	0.0101739	0.635956	rs4810896	ARFGEF2	10387	intergenic	0.566	3a	5	15
rs529117088	20	47528069	A	AT	0.3757	NA	NA	NA	0.684851	rs2426132	ARFGEF2	10357	intergenic	1.489	NA	5	15
rs6019515	20	47528337	C	T	0.498	4.60862e-09	0.0596277	0.0101741	0.635956	rs4810896	ARFGEF2	10089	intergenic	14.72	3a	5	15
rs6012556	20	47528443	C	T	0.498	4.68375e-09	0.0595997	0.010174	0.635956	rs4810896	ARFGEF2	9983	intergenic	0.365	3a	5	15
rs6066908	20	47528951	T	A	0.498	5.18116e-09	0.0594245	0.0101733	0.635956	rs4810896	ARFGEF2	9475	intergenic	5.552	3a	5	15
rs4810893	20	47529511	A	G	0.498	NA	NA	NA	0.635956	rs4810896	ARFGEF2	8915	intergenic	0.234	7	5	15
rs6066909	20	47529913	C	T	0.3787	3.56404e-10	0.066216	0.0105574	0.995716	rs4810896	ARFGEF2	8513	intergenic	3.039	7	5	15
rs6095359	20	47530037	T	C	0.3787	3.14001e-10	0.066429	0.0105582	0.995716	rs4810896	ARFGEF2	8389	intergenic	0.137	5	5	15
rs6019516	20	47530150	C	T	0.3787	2.21286e-10	0.0670139	0.0105604	0.995716	rs4810896	ARFGEF2	8276	intergenic	2.631	5	5	15
rs34247434	20	47530801	T	TTGC	0.3787	NA	NA	NA	0.995716	rs4810896	ARFGEF2	7625	intergenic	3.684	NA	5	15
rs11482246	20	47530924	TA	T	0.3847	NA	NA	NA	0.970414	rs4810896	ARFGEF2	7502	intergenic	1.269	NA	5	15
rs6019518	20	47531245	A	G	0.5	6.33154e-09	0.0589332	0.0101473	0.777917	rs2426132	ARFGEF2	7181	intergenic	0.83	4	5	15
rs6012558	20	47531286	A	G	0.3926	2.50541e-08	-0.0572342	0.0102701	0.74605	rs2426132	ARFGEF2	7140	intergenic	2.541	4	5	15
rs6019519	20	47531606	T	C	0.3777	2.52449e-10	0.0667971	0.01056	1	rs4810896	ARFGEF2	6820	intergenic	5.67	6	5	15
rs6019520	20	47531888	A	G	0.499	5.36003e-09	0.0592228	0.0101486	0.782541	rs2426132	ARFGEF2	6538	intergenic	1.015	5	5	15
rs1977121	20	47532167	A	G	0.499	5.64866e-09	0.0591322	0.0101482	0.782541	rs2426132	ARFGEF2	6259	intergenic	0.093	7	5	15
rs1977122	20	47532198	A	G	0.499	5.48048e-09	0.0591847	0.0101485	0.782541	rs2426132	ARFGEF2	6228	intergenic	0.004	7	5	15
rs6019521	20	47532953	C	T	0.499	5.50282e-09	0.0591778	0.0101485	0.782541	rs2426132	ARFGEF2	5473	intergenic	1.964	5	5	15
rs4810894	20	47532999	A	G	0.3777	2.47605e-10	0.0668294	0.0105601	1	rs4810896	ARFGEF2	5427	intergenic	2.158	5	5	15
rs1467417	20	47533655	T	C	0.3777	2.06682e-10	0.0671277	0.0105608	1	rs4810896	ARFGEF2	4771	intergenic	4.692	4	5	15
rs6019525	20	47533956	C	T	0.499	4.90516e-09	0.0593771	0.0101493	0.782541	rs2426132	ARFGEF2	4470	intergenic	4.001	5	5	15
rs8119308	20	47535109	T	C	0.499	5.37014e-09	0.0592201	0.0101486	0.782541	rs2426132	ARFGEF2	3317	intergenic	0.423	5	5	15
rs6012562	20	47535261	G	T	0.499	5.2497e-09	0.0592595	0.0101488	0.782541	rs2426132	ARFGEF2	3165	intergenic	4.424	5	5	15
rs4810896	20	47535298	A	C	0.3777	1.93631e-10	0.0672386	0.0105616	1	rs4810896	ARFGEF2	3128	intergenic	0.335	2b	5	15
rs6012564	20	47541600	G	A	0.4264	1.61118e-09	0.0623772	0.0103396	0.807481	rs4810896	ARFGEF2	0	intronic	1.34	5	1	5
rs6019537	20	47543604	G	A	0.4274	1.38301e-09	0.0626394	0.0103409	0.804156	rs4810896	ARFGEF2	0	intronic	0.173	5	5	5
rs5841741	20	47549979	T	TA	0.4274	NA	NA	NA	0.804156	rs4810896	ARFGEF2	0	intronic	0.782	NA	1	5
rs4810898	20	47554392	A	G	0.4274	2.30914e-09	0.0617714	0.0103393	0.804156	rs4810896	ARFGEF2	0	intronic	3.074	5	4	5
rs6012565	20	47555536	A	C	0.3887	6.30133e-08	0.0566156	0.0104649	0.706346	rs4810896	ARFGEF2	0	intronic	1.439	6	4	5
rs6012570	20	47568658	A	G	0.3946	NA	NA	NA	0.676121	rs4810896	ARFGEF2	0	intronic	1.136	7	4	4
rs6019553	20	47571551	C	G	0.4066	2.79688e-09	0.0618058	0.0103996	0.703689	rs4810896	ARFGEF2	0	intronic	5.47	6	4	4
rs932451	20	47573598	G	A	0.4334	1.44397e-09	0.0624914	0.0103283	0.774589	rs4810896	ARFGEF2	0	intronic	0.99	2b	4	4
rs4810900	20	47578606	G	A	0.4334	1.15511e-09	0.0628732	0.0103302	0.767454	rs4810896	ARFGEF2	0	intronic	1.437	7	4	5
rs4809736	20	47580699	T	A	0.4125	4.77e-09	0.0607966	0.0103837	0.692744	rs4810896	ARFGEF2	0	intronic	3.977	7	4	4
rs2295028	20	47582958	A	T	0.4324	1.35762e-09	0.0625965	0.0103287	0.769467	rs4810896	ARFGEF2	0	intronic	0.12	5	4	4
rs6012575	20	47598497	G	C	0.4324	1.48284e-09	0.0624483	0.0103285	0.769467	rs4810896	ARFGEF2	0	intronic	0.728	6	4	5
rs4810903	20	47599205	A	G	0.4324	1.14365e-09	0.0628923	0.0103306	0.769467	rs4810896	ARFGEF2	0	intronic	2.031	5	4	4
rs6019570	20	47599690	C	T	0.4324	1.50594e-09	0.06242	0.0103281	0.769467	rs4810896	ARFGEF2	0	intronic	4.012	6	4	4
rs4810909	20	47621372	G	A	0.4235	9.76799e-10	0.0632842	0.0103521	0.810193	rs4810896	ARFGEF2	0	intronic	0.085	7	4	5
rs6012579	20	47623420	T	G	0.4304	NA	NA	NA	0.781959	rs4810896	ARFGEF2	0	intronic	2.685	5	4	4
rs6095394	20	47625544	C	T	0.4026	NA	NA	NA	0.728926	rs4810896	ARFGEF2	0	intronic	0.602	6	4	5
rs6095396	20	47627170	G	T	0.4076	3.68237e-09	0.0613418	0.0104007	0.712673	rs4810896	ARFGEF2	0	intronic	3.914	7	4	4
rs730543	20	47635715	G	A	0.4284	1.22372e-09	0.0628426	0.0103409	0.786244	rs4810896	ARFGEF2	0	intronic	1.815	4	4	4
rs71337480	20	47638381	C	CA	0.3469	NA	NA	NA	0.693276	rs2426132	ARFGEF2	0	intronic	2.974	NA	4	5
rs3092359	20	47638979	C	A	0.4354	1.48368e-08	0.0582999	0.0102941	0.759836	rs4810896	ARFGEF2	0	intronic	1.137	6	4	4
rs2426106	20	47639464	G	C	0.4274	1.17502e-09	0.0629143	0.0103416	0.789546	rs4810896	ARFGEF2	0	intronic	0.305	7	4	4
rs3092720	20	47640466	C	G	0.4274	9.8934e-10	0.063204	0.0103425	0.789546	rs4810896	ARFGEF2	0	intronic	0.358	5	4	4
rs3091497	20	47645427	G	T	0.4225	6.92478e-10	0.0638614	0.010354	0.805164	rs4810896	ARFGEF2	0	intronic	1.799	4	4	4
rs3091862	20	47646210	G	C	0.4225	6.73046e-10	0.063909	0.0103542	0.805164	rs4810896	ARFGEF2	0	intronic	1.951	6	4	5
rs6063348	20	47646321	C	G	0.4274	1.1682e-09	0.0629209	0.0103411	0.789546	rs4810896	ARFGEF2	0	intronic	2.933	7	4	5
rs3091529	20	47647068	G	A	0.4274	1.08758e-09	0.0630445	0.010342	0.789546	rs4810896	ARFGEF2	0	intronic	0.627	7	4	5
rs3091866	20	47648353	A	G	0.4274	1.04836e-09	0.0631054	0.010342	0.789546	rs4810896	ARFGEF2	0	intronic	0.114	7	4	4
rs1022687	20	47648854	C	T	0.4274	1.06057e-09	0.0630872	0.0103421	0.789546	rs4810896	ARFGEF2	0	intronic	7.581	6	4	4
rs11471851	20	47653364	CTTTG	C	0.4274	NA	NA	NA	0.789546	rs4810896	ARFGEF2	133	downstream	0.248	NA	4	5
rs3092302	20	47654258	C	T	0.4274	1.50634e-09	0.0624912	0.0103399	0.789546	rs4810896	SNAP23P	635	downstream	0.527	5	2	5
rs6095404	20	47656681	T	A	0.499	1.18056e-08	0.0579758	0.0101667	0.612633	rs4810896	RP1-155G6.4	318	downstream	0.073	6	5	5
rs6122747	20	47656787	G	A	0.4274	1.23573e-09	0.0628278	0.0103411	0.789546	rs4810896	RP1-155G6.4	212	downstream	1.547	7	5	5
rs2426108	20	47656889	T	C	0.4274	1.12612e-09	0.0629881	0.0103422	0.789546	rs4810896	RP1-155G6.4	110	downstream	3.845	6	5	5
rs11696929	20	47658351	T	C	0.4274	1.0981e-09	0.063029	0.010342	0.789546	rs4810896	RP1-155G6.4	0	ncRNA_intronic	1.56	7	5	5
rs73266241	20	47660285	A	T	0.4274	1.08633e-09	0.0630475	0.0103421	0.789546	rs4810896	RP1-155G6.4	0	ncRNA_intronic	3.853	7	5	5
rs58327410	20	47661748	A	AG	0.3648	NA	NA	NA	0.763302	rs2426132	RP1-155G6.4	0	ncRNA_intronic	0.597	NA	1	5
rs2426109	20	47662627	G	C	0.4274	1.35895e-09	0.0626718	0.0103414	0.789546	rs4810896	RP1-155G6.4	45	upstream	9.857	4	1	1
rs2252259	20	47662823	T	G	0.4274	1.22998e-09	0.0628394	0.0103417	0.789546	rs4810896	CSE1L	25	upstream	15.91	2b	1	1
rs3091427	20	47663382	A	G	0.4225	8.12239e-10	0.0635987	0.0103539	0.805164	rs4810896	CSE1L	0	intronic	7.843	4	1	1
rs3092374	20	47663944	G	C	0.4274	1.09564e-09	0.0630389	0.010343	0.789546	rs4810896	CSE1L	0	intronic	4.944	4	1	1
rs7265500	20	47667056	T	C	0.4274	1.26105e-09	0.0627951	0.0103413	0.789546	rs4810896	CSE1L	0	intronic	3.548	7	4	5
rs551886754	20	47669684	C	CTTTTTTTTT	0.4105	NA	NA	NA	0.670676	rs4810896	CSE1L	0	intronic	1.011	NA	4	5
rs73623294	20	47673230	GTTT	G	0.4274	NA	NA	NA	0.789546	rs4810896	CSE1L	0	intronic	1.658	NA	4	5
rs2064853	20	47675176	T	A	0.4274	1.1759e-09	0.062914	0.0103417	0.789546	rs4810896	CSE1L	0	intronic	0.064	6	4	5
rs6125531	20	47675525	A	G	0.4274	9.76899e-10	0.0632263	0.0103427	0.789546	rs4810896	CSE1L	0	intronic	2.455	7	4	5
rs6066959	20	47676281	A	G	0.4225	8.93585e-10	0.0634347	0.0103527	0.805164	rs4810896	CSE1L	0	intronic	1.397	6	4	4
rs144821911	20	47677017	G	GA	0.4175	NA	NA	NA	0.777013	rs4810896	CSE1L	0	intronic	4.717	NA	4	4
rs113315451	20	47678023	ATTAT	A	0.4076	NA	NA	NA	0.746093	rs2426132	CSE1L	0	intronic	3.631	NA	4	5
rs3092039	20	47678770	A	G	0.4274	1.24149e-09	0.0628191	0.0103409	0.789546	rs4810896	CSE1L	0	intronic	0.809	7	4	5
rs6063349	20	47681882	C	G	0.4066	NA	NA	NA	0.709709	rs4810896	CSE1L	0	intronic	0.401	6	4	4
rs3092097	20	47687238	T	TG	0.4225	NA	NA	NA	0.805164	rs4810896	CSE1L	0	intronic	0.723	NA	4	4
rs2426112	20	47690139	T	C	0.4274	1.50108e-09	0.0624968	0.0103399	0.789546	rs4810896	CSE1L	0	intronic	3.491	7	4	4
rs2426113	20	47690189	G	A	0.4274	1.66343e-09	0.0623347	0.0103414	0.789546	rs4810896	CSE1L	0	intronic	2.957	6	4	4
rs3092411	20	47690591	T	G	0.4274	1.62513e-09	0.0623744	0.0103416	0.789546	rs4810896	CSE1L	0	intronic	2.7	6	4	4
rs2426114	20	47692392	T	C	0.4274	1.59005e-09	0.0624122	0.0103418	0.789546	rs4810896	CSE1L	0	intronic	3.824	6	4	4
rs2426115	20	47692827	T	C	0.4274	1.54774e-09	0.0624579	0.0103419	0.789546	rs4810896	CSE1L	0	intronic	2.41	6	4	4
rs2426116	20	47693047	C	T	0.4274	2.55956e-09	0.0615664	0.0103341	0.789546	rs4810896	CSE1L	0	intronic	4.275	5	4	4
rs2024959	20	47695391	A	G	0.4274	1.67262e-09	0.0623256	0.0103415	0.789546	rs4810896	CSE1L	0	intronic	0.342	6	4	4
rs6125536	20	47699657	A	G	0.4274	1.29565e-09	0.0627642	0.0103436	0.789546	rs4810896	CSE1L	0	intronic	7.077	7	4	4
rs2075678	20	47701339	G	A	0.4225	8.20524e-10	0.0635972	0.0103563	0.805164	rs4810896	CSE1L	0	intronic	13.93	3a	4	4
rs2075679	20	47701589	C	T	0.4404	1.1187e-08	0.0586816	0.010274	0.739461	rs4810896	CSE1L	0	intronic	6.803	5	4	4
rs6125539	20	47703810	A	C	0.4225	1.38496e-09	0.0626926	0.0103501	0.805164	rs4810896	CSE1L	0	intronic	5.783	7	4	4
rs6125540	20	47704039	T	C	0.4404	1.18343e-08	0.0585693	0.0102715	0.739461	rs4810896	CSE1L	0	intronic	0.842	7	4	4
rs6063351	20	47707944	T	C	0.4404	1.14855e-08	0.058623	0.0102718	0.739461	rs4810896	CSE1L	0	intronic	0.254	5	4	4
rs3835258	20	47710558	ACAG	A	0.4274	NA	NA	NA	0.789546	rs4810896	CSE1L	0	intronic	5.211	NA	4	4
rs17632	20	47713063	T	C	0.4274	1.33561e-09	0.062697	0.0103408	0.789546	rs4810896	CSE1L	0	UTR3	14.04	5	4	4
rs6125543	20	47714214	C	T	0.4274	1.40664e-09	0.0626066	0.0103401	0.789546	rs4810896	CSE1L	724	downstream	2.84	6	4	4
rs13039993	20	47714291	G	A	0.4274	1.3557e-09	0.0626697	0.0103404	0.789546	rs4810896	CSE1L	801	downstream	5.649	7	4	4
rs71351958	20	47714370	C	T	0.4274	1.33001e-09	0.0627026	0.0103406	0.789546	rs4810896	CSE1L	880	downstream	2.798	6	4	4
rs6125547	20	47717405	C	T	0.4225	8.86369e-10	0.0634497	0.010353	0.805164	rs4810896	CSE1L	3915	intergenic	1.208	7	2	4
rs911411	20	47718431	G	C	0.4274	1.19139e-09	0.0628921	0.0103417	0.789546	rs4810896	CSE1L	4941	intergenic	0.712	6	4	4
rs6063352	20	47718594	C	T	0.4274	1.31063e-09	0.0627275	0.0103407	0.789546	rs4810896	CSE1L	5104	intergenic	5.137	6	4	4
rs6063353	20	47719810	A	G	0.4274	1.03732e-09	0.0631244	0.0103422	0.789546	rs4810896	CSE1L	6320	intergenic	9.515	3a	4	4
rs6063354	20	47719949	C	T	0.4274	1.05448e-09	0.0630971	0.0103422	0.789546	rs4810896	CSE1L	6459	intergenic	1.649	4	4	4
rs6125551	20	47720386	C	G	0.4274	9.98556e-10	0.0631881	0.0103424	0.789546	rs4810896	CSE1L	6896	intergenic	6.107	4	4	4
rs755587	20	47720957	C	T	0.4274	1.08252e-09	0.0630507	0.0103417	0.789546	rs4810896	CSE1L	7467	intergenic	2.221	4	4	4
rs755589	20	47721385	A	G	0.4225	6.34929e-10	0.0640054	0.0103543	0.805164	rs4810896	CSE1L	7895	intergenic	2.527	5	4	4
rs149684555	20	47721723	C	CAGG	0.4274	NA	NA	NA	0.789546	rs4810896	STAU1	8154	intergenic	1.048	NA	4	5
rs67654540	20	47721759	T	C	0.4274	NA	NA	NA	0.789546	rs4810896	STAU1	8118	intergenic	0.649	5	4	5
rs145220052	20	47721937	TTTG	T	0.4225	NA	NA	NA	0.805164	rs4810896	STAU1	7940	intergenic	1.857	NA	4	5
rs558626514	20	47722847	G	GT	0.3648	NA	NA	NA	0.638791	rs2426132	STAU1	7030	intergenic	1.6	NA	4	5
rs2426132	20	47723127	C	G	0.4443	1.54081e-09	-0.0615696	0.0101936	1	rs2426132	STAU1	6750	intergenic	1.498	2b	4	5
rs6125552	20	47724325	G	C	0.4284	1.02045e-09	0.0631515	0.0103422	0.786244	rs4810896	STAU1	5552	intergenic	0.535	5	4	5
rs11696870	20	47725607	A	G	0.4274	NA	NA	NA	0.789546	rs4810896	STAU1	4270	intergenic	3.685	5	4	5
rs35318313	20	47725800	CTG	C	0.4245	NA	NA	NA	0.782755	rs4810896	STAU1	4077	intergenic	1.283	NA	4	5
rs6063355	20	47726129	C	T	0.4274	1.20584e-09	0.0628693	0.0103412	0.789546	rs4810896	STAU1	3748	intergenic	8.737	4	4	5
rs368564651	20	47726229	C	CTTTT	0.4175	NA	NA	NA	0.747823	rs4810896	STAU1	3648	intergenic	0.791	NA	4	5
rs11697622	20	47727079	A	G	0.4264	2.00711e-09	0.0620057	0.0103391	0.784475	rs4810896	STAU1	2798	intergenic	1.253	3a	4	5
rs6066968	20	47727341	A	G	0.4274	NA	NA	NA	0.789546	rs4810896	STAU1	2536	intergenic	4.767	4	4	5
rs6125554	20	47728107	T	A	0.499	NA	NA	NA	0.612633	rs4810896	STAU1	1770	intergenic	2.526	5	4	5
rs113506370	20	47728829	GCTTA	G	0.4274	NA	NA	NA	0.789546	rs4810896	STAU1	1048	intergenic	0.86	NA	4	5
rs1043361	20	47731158	C	T	0.4225	7.09118e-10	0.0638065	0.0103514	0.805164	rs4810896	STAU1	0	UTR3	2.8	NA	4	4
rs1043357	20	47731228	C	A	0.4225	6.95673e-10	0.0638024	0.0103457	0.805164	rs4810896	STAU1	0	UTR3	9.143	NA	4	4
rs11697370	20	47731767	C	T	0.4046	NA	NA	NA	0.692789	rs4810896	STAU1	0	intronic	1.428	6	4	4
rs34778847	20	47737958	C	A	0.4274	1.38979e-09	0.0626211	0.0103392	0.789546	rs4810896	STAU1	0	intronic	0.314	5	4	4
rs3795081	20	47739193	G	A	0.4274	NA	NA	NA	0.789546	rs4810896	STAU1	0	intronic	2.114	NA	4	4
rs3795079	20	47739415	T	C	0.4225	7.26636e-10	0.0637819	0.0103539	0.805164	rs4810896	STAU1	0	intronic	2.953	NA	4	4
rs2295714	20	47739814	T	C	0.4274	1.08881e-09	0.0630386	0.0103413	0.789546	rs4810896	STAU1	0	intronic	2.138	5	4	4
rs3818262	20	47741556	T	C	0.4274	1.068e-09	0.0630721	0.0103415	0.789546	rs4810896	STAU1	0	intronic	0.052	7	4	4
rs71184263	20	47744691	G	GA	0.4185	NA	NA	NA	0.757816	rs4810896	STAU1	0	intronic	6.993	NA	4	5
rs6063359	20	47745084	C	G	0.4254	8.49835e-10	0.0634869	0.0103478	0.79509	rs4810896	STAU1	0	intronic	7.649	7	4	5
rs8120015	20	47745309	A	C	0.4254	1.33966e-09	0.0628265	0.010363	0.786696	rs4810896	STAU1	0	intronic	3.384	6	4	5
rs71337493	20	47746627	A	AATAG	0.4254	NA	NA	NA	0.79509	rs4810896	STAU1	0	intronic	2.451	NA	4	5
rs6063360	20	47748375	A	G	0.4254	1.3427e-09	0.062714	0.0103451	0.79509	rs4810896	STAU1	0	intronic	0.138	6	4	5
rs11470997	20	47749296	CCAAAA	C	0.4254	NA	NA	NA	0.79509	rs4810896	STAU1	0	intronic	2.397	NA	4	4
rs6066975	20	47750377	A	C	0.4225	9.17516e-10	0.063386	0.0103519	0.805164	rs4810896	STAU1	0	intronic	2.878	5	4	4
rs6066976	20	47751001	C	T	0.4254	NA	NA	NA	0.79509	rs4810896	STAU1	0	intronic	3.123	7	4	5
rs145946228	20	47751708	AAAG	A	0.4225	NA	NA	NA	0.805164	rs4810896	STAU1	0	intronic	1.262	NA	4	4
rs11696396	20	47753019	T	C	0.4254	1.56542e-09	0.0624441	0.0103428	0.79509	rs4810896	STAU1	0	intronic	3.079	5	4	5
rs11696888	20	47753265	T	C	0.4254	1.46547e-09	0.0625549	0.0103429	0.79509	rs4810896	STAU1	0	intronic	0.333	7	4	5
rs6066977	20	47755075	A	G	0.4254	1.47602e-09	0.0625448	0.0103432	0.79509	rs4810896	STAU1	0	intronic	0.144	7	4	5
rs6066978	20	47755742	T	C	0.4254	1.51012e-09	0.0625064	0.0103431	0.79509	rs4810896	STAU1	0	intronic	0.649	5	4	5
rs6063361	20	47757963	T	C	0.4254	1.55429e-09	0.0624553	0.0103426	0.79509	rs4810896	STAU1	0	intronic	2.619	6	4	5
rs10432729	20	47758549	T	C	0.4225	1.11737e-09	0.063042	0.0103489	0.805164	rs4810896	STAU1	0	intronic	1.424	7	4	5
rs10432730	20	47758719	A	G	0.4254	1.55079e-09	0.0624602	0.0103428	0.79509	rs4810896	STAU1	0	intronic	11.29	7	4	5
rs2869715	20	47760000	C	T	0.4254	1.415e-09	0.062615	0.0103432	0.79509	rs4810896	STAU1	0	intronic	3.862	6	4	4
rs6066979	20	47760856	A	G	0.4254	NA	NA	NA	0.79509	rs4810896	STAU1	0	intronic	1.228	5	4	4
rs6066980	20	47760857	C	G	0.4254	1.9055e-09	0.0621926	0.0103557	0.79509	rs4810896	STAU1	0	intronic	0.88	5	4	4
rs13044900	20	47762700	A	G	0.4225	1.0775e-09	0.0631047	0.0103493	0.805164	rs4810896	STAU1	0	intronic	2.817	7	4	5
rs6066982	20	47763558	A	C	0.4254	1.40192e-09	0.0626319	0.0103434	0.79509	rs4810896	STAU1	0	intronic	0.005	6	4	4
rs7272164	20	47766197	C	T	0.4254	1.40192e-09	0.0626319	0.0103434	0.79509	rs4810896	STAU1	0	intronic	11.28	7	4	4
rs8117492	20	47766929	C	T	0.4254	NA	NA	NA	0.79509	rs4810896	STAU1	0	intronic	1.506	6	4	4
rs6125571	20	47769157	A	G	0.4254	2.08301e-09	0.0619508	0.0103403	0.79509	rs4810896	STAU1	0	intronic	0.21	6	4	4
rs199604205	20	47769837	A	AT	0.4225	NA	NA	NA	0.805164	rs4810896	STAU1	0	intronic	4.372	NA	4	5
rs61418814	20	47769838	G	C	0.4225	2.52619e-09	0.0616648	0.0103469	0.805164	rs4810896	STAU1	0	intronic	4.616	6	4	5
rs568232099	20	47769939	T	TA	0.4085	NA	NA	NA	0.705262	rs4810896	STAU1	0	intronic	1.134	NA	4	5
rs35209552	20	47770089	C	CA	0.4095	NA	NA	NA	0.730036	rs4810896	STAU1	0	intronic	1.104	NA	4	5
rs2273653	20	47770756	C	A	0.4225	1.32041e-09	0.0627587	0.0103479	0.805164	rs4810896	STAU1	0	intronic	9.271	5	4	5
rs35716445	20	47771274	A	G	0.4254	1.95853e-09	0.0620571	0.0103408	0.79509	rs4810896	STAU1	0	intronic	0.502	6	4	5
rs11698902	20	47774166	G	A	0.4254	2.03952e-09	0.0619871	0.0103404	0.79509	rs4810896	STAU1	0	intronic	0.347	7	4	5
rs56131635	20	47774343	A	G	0.4254	2.17649e-09	0.0618756	0.0103401	0.79509	rs4810896	STAU1	0	intronic	2.989	7	4	5
20:47775474:A:AC	20	47775474	A	AC	0.4254	NA	NA	NA	0.79509	rs4810896	STAU1	0	NA	1.061	NA	4	5
20:47775474:A:ACC	20	47775474	A	ACC	0.000994	NA	NA	NA	0.79509	rs4810896	STAU1	0	splicing	1.034	NA	4	5
rs6125575	20	47775696	A	C	0.4254	NA	NA	NA	0.79509	rs4810896	STAU1	0	intronic	4.383	5	4	5
rs6125576	20	47776919	A	T	0.4225	NA	NA	NA	0.805164	rs4810896	STAU1	0	intronic	4.887	2b	4	5
rs2869716	20	47779340	C	T	0.4225	1.34117e-09	0.0627367	0.0103485	0.805164	rs4810896	STAU1	0	intronic	2.466	7	4	5
rs34364571	20	47780997	A	AT	0.4245	NA	NA	NA	0.797357	rs4810896	STAU1	0	intronic	3.028	NA	4	5
rs10547709	20	47782356	CCT	C	0.4254	NA	NA	NA	0.79509	rs4810896	STAU1	0	intronic	11.52	NA	2	4
rs6125577	20	47783095	C	T	0.4254	1.66329e-09	0.0623435	0.0103429	0.79509	rs4810896	STAU1	0	intronic	2.425	5	2	5
rs11481564	20	47783770	T	TG	0.4225	NA	NA	NA	0.805164	rs4810896	STAU1	0	intronic	6.386	NA	2	5
rs6122762	20	47789849	G	C	0.4225	1.09024e-09	0.0630913	0.0103503	0.805164	rs4810896	STAU1	0	intronic	4.689	7	4	5
rs11699114	20	47792245	T	C	0.4215	1.05044e-09	0.0631566	0.0103509	0.808549	rs4810896	STAU1	0	intronic	7.244	7	4	5
rs6063364	20	47792457	C	A	0.4215	1.77498e-09	0.0622556	0.0103463	0.808549	rs4810896	STAU1	0	intronic	1.052	6	4	5
rs368801064	20	47793449	GT	G	0.4543	NA	NA	NA	0.695645	rs4810896	STAU1	0	intronic	0.789	NA	4	5
rs60527172	20	47795784	CA	C	0.4264	NA	NA	NA	0.782274	rs4810896	STAU1	0	intronic	0.935	NA	1	5
rs6122763	20	47797653	A	G	0.4254	1.68455e-09	0.062326	0.0103435	0.79509	rs4810896	STAU1	0	intronic	6.607	5	2	5
rs8118105	20	47798664	C	T	0.4254	1.71065e-09	0.0622995	0.0103434	0.79509	rs4810896	STAU1	0	intronic	5.519	5	2	5
rs2038509	20	47808070	A	G	0.4215	1.21722e-09	0.062902	0.0103492	0.800148	rs4810896	STAU1	3165	intergenic	1.326	7	5	15
rs111386480	20	47815944	C	T	0.4225	1.89552e-09	0.062142	0.0103458	0.784503	rs4810896	STAU1	11039	intergenic	5.561	6	14	15
rs35298920	20	47818567	T	C	0.4225	2.50566e-09	0.0616627	0.0103442	0.784503	rs4810896	STAU1	13662	intergenic	1.519	6	9	15
rs6063371	20	47819305	A	G	0.4225	4.83617e-09	0.0605169	0.01034	0.784503	rs4810896	STAU1	14400	intergenic	6.096	7	14	15
rs6125590	20	47820626	G	T	0.4235	NA	NA	NA	0.782327	rs4810896	DDX27	15257	intergenic	11.37	7	14	15
rs6125591	20	47820667	T	A	0.4235	NA	NA	NA	0.782327	rs4810896	DDX27	15216	intergenic	9.109	6	14	15
rs6067007	20	47821029	A	G	0.3887	6.77032e-08	0.0565092	0.0104702	0.678596	rs4810896	DDX27	14854	intergenic	0.999	7	14	15
rs6063373	20	47823303	A	T	0.4304	3.26106e-08	0.0569818	0.0103101	0.755896	rs4810896	DDX27	12580	intergenic	1.054	6	14	15
rs35751267	20	47826585	C	CA	0.4046	NA	NA	NA	0.684546	rs4810896	DDX27	9298	intergenic	0.799	NA	9	15
rs6067019	20	47828526	T	G	0.4066	3.06859e-06	0.0483943	0.0103713	0.688616	rs4810896	DDX27	7357	intergenic	0.03	6	5	15
rs13040828	20	47841139	T	A	0.4066	3.2734e-06	0.048244	0.0103686	0.688616	rs4810896	DDX27	0	intronic	3.993	6	4	4
rs6067024	20	47843146	T	A	0.4076	5.28066e-06	0.0471957	0.0103651	0.685167	rs4810896	DDX27	0	intronic	4.119	6	4	4
rs1130146	20	47859217	A	G	0.4085	4.89044e-06	0.0473565	0.0103638	0.681731	rs4810896	DDX27:ZNFX1	00:00:00	exonic	31	5	4	4
rs11696801	20	47867599	G	T	0.4085	5.4793e-06	0.0470915	0.0103599	0.681731	rs4810896	ZNFX1	0	intronic	6.356	5	4	4
rs6125600	20	47872900	C	T	0.4085	5.67369e-06	0.0470144	0.0103597	0.681731	rs4810896	ZNFX1	0	intronic	7.246	4	4	4
rs6122778	20	47883942	T	A	0.4354	NA	NA	NA	0.604588	rs4810896	ZNFX1	0	intronic	6.707	4	1	5
rs7266044	20	47890656	G	A	0.4085	5.66636e-06	0.0469952	0.0103549	0.681731	rs4810896	ZNFX1	0	intronic	14.09	4	3	4
rs6125607	20	47891638	T	C	0.4076	6.961e-06	0.0465659	0.0103598	0.678375	rs4810896	ZNFX1	0	intronic	1.518	7	4	5
rs576611463	20	47891659	CA	CAAA	0.01292	NA	NA	NA	0.676894	rs4810896	ZNFX1	0	intronic	NA	NA	4	5
rs11477284	20	47891659	CA	C	0.4095	NA	NA	NA	0.676894	rs4810896	ZNFX1	0	intronic	0.529	NA	4	5
rs3818066	20	47894966	A	G	0.4085	3.8713e-06	0.0478626	0.010364	0.681731	rs4810896	ZFAS1	0	ncRNA_exonic	6.174	2b	1	1
rs6067035	20	47907790	G	A	0.4085	5.50852e-06	0.0470767	0.0103592	0.681731	rs4810896	ZFAS1	1992	intergenic	3.396	4	4	4
rs6125614	20	47910606	G	C	0.4076	4.90313e-06	0.0473429	0.010362	0.678375	rs4810896	ZFAS1	4808	intergenic	2.547	7	1	5
rs79274472	20	47914180	C	G	0.4076	5.39133e-06	0.0471232	0.0103591	0.678375	rs4810896	ZFAS1	8382	intergenic	9.052	4	2	5

[truncated: 16 more sheets: Table S10 genetic risk Loci , Table S11 conditional analysis, Table S12 Fine Mapping, Table S13 Fine mapping summary, Table S14 Gene mapping , Table S15 GWGAS, Table S16 Mapped genes, Table S17 Tissue expression,  Table S18  cell associations , Table S19 cond. between sets, Table S20 Gene set GO, Table S21 Wnt signalosome, Table S22 SNPS in GWAS catalog, Table S23 Genes in GWAS catalog, Table S24 GSMR, Table S25 RT GO compare]
